# Supplementary material for: Tetra­methyl 1,4-dimethyl-13,14-dioxa­penta­cyclo­[8.2.1.14,7.02,9.03,8]tetra­deca-5,11-diene-5,6,11,12-tetra­carboxyl­ate
Source: Acta Crystallogr Sect E Struct Rep Online. 2012 Sep 22;68(Pt 10):o2961. doi: 10.1107/S1600536812039219 (PMC3470330; doi:10.1107/S1600536812039219)
Supplement: Supplementary file 1 [file e-68-o2961-sup1.cif]

##############################################################################
#                                                                            #
# This CIF contains the data in a paper accepted for publication in          #
# Acta Crystallographica Section E. It conforms to the requirements of       #
# Notes for Authors for Acta Crystallographica Section E, and has been       #
# peer reviewed under the auspices of the IUCr Commission on Journals.       #
#                                                                            #
# Full details of the Crystallographic Information File format               #
# are given in the paper "The Crystallographic Information File (CIF):       #
# a New Standard Archive File for Crystallography" by S. R. Hall, F. H.      #
# Allen and I. D. Brown [Acta Cryst. (1991), A47, 655-685].                  #
#                                                                            #
# The current version of the core CIF dictionary is obtainable from          #
# ftp://ftp.iucr.org/pub/cif_core.dic.                                       #
#                                                                            #
# Software is freely available for graphical display of the structure(s)     #
# in this CIF. For information consult the CIF software page                 #
# http://www.iucr.org/resources/cif/software.                                #
#                                                                            #
# This file may be used for bona fide research purposes within the           #
# scientific community so long as proper attribution is given to the journal # 
# article from which it was obtained.                                        #
#                                                                            #
##############################################################################
data_global
_audit_creation_method     SHELXTL-V6.0
_journal_date_recd_electronic     2012-09-03
_journal_date_accepted     2012-09-13
_journal_name_full     'Acta Crystallographica, Section E'
_journal_year     2012
_journal_volume     68
_journal_issue     10
_journal_page_first     o2961
_journal_page_last     o2961
_journal_paper_category     QO
_journal_paper_doi     10.1107/S1600536812039219
_journal_coeditor_code     HB6952
_publ_contact_author_name
;
Dr. Alan J. Lough
;
_publ_contact_author_address
;
Department of Chemistry,
University of Toronto,
Toronto, Ontario, Canada M5S 3H6
;
_publ_contact_author_email     alough@chem.utoronto.ca
_publ_contact_author_fax     '416 978 8775'
_publ_contact_author_phone     '416 978 6275'
_publ_section_title
;\
Tetramethyl
1,4-dimethyl-13,14-dioxapentacyclo[8.2.1.1^4,7^.0^2,9^.0^3,8^]tetradeca-5,11-\
diene-5,6,11,12-tetracarboxylate
;
loop_
    _publ_author_name
    _publ_author_address
    'Lough, Alan J.'
;
Department of Chemistry,
University of Toronto,
Toronto, Ontario, Canada M5S 3H6
;
    'Jack, Kelsey'
;
Department of Chemistry,
University of Guelph,
Guelph, Ontario, Canada N1G 2W1
;
    'Tam, William'
;
Department of Chemistry,
University of Guelph,
Guelph, Ontario, Canada N1G 2W1
;
data_I
_chemical_name_systematic
;
Tetramethyl
1,4-dimethyl-13,14-dioxapentacyclo[8.2.1.1^4,7^.0^2,9^.0^3,8^]tetradeca-
5,11-diene-5,6,11,12-tetracarboxylate
;
_chemical_name_common     ?
_chemical_formula_moiety     'C22 H24 O10'
_chemical_formula_sum     'C22 H24 O10'
_chemical_formula_iupac     'C22 H24 O10'
_chemical_formula_weight     448.41
_chemical_melting_point     ?
_symmetry_cell_setting     orthorhombic
_symmetry_space_group_name_H-M     'P b c a'
_symmetry_space_group_name_Hall     '-P 2ac 2ab'
loop_
    _symmetry_equiv_pos_as_xyz
    'x, y, z'
    'x+1/2, -y+1/2, -z'
    '-x, y+1/2, -z+1/2'
    '-x+1/2, -y, z+1/2'
    '-x, -y, -z'
    '-x-1/2, y-1/2, z'
    'x, -y-1/2, z-1/2'
    'x-1/2, y, -z-1/2'
_cell_length_a     11.5170(14)
_cell_length_b     13.9586(15)
_cell_length_c     26.413(3)
_cell_angle_alpha     90.00
_cell_angle_beta     90.00
_cell_angle_gamma     90.00
_cell_volume     4246.1(8)
_cell_formula_units_Z     8
_cell_measurement_reflns_used     5611
_cell_measurement_theta_min     2.42
_cell_measurement_theta_max     27.40
_cell_measurement_temperature     147(2)
_exptl_crystal_description     plate
_exptl_crystal_colour     colourless
_exptl_crystal_size_max     0.33
_exptl_crystal_size_mid     0.22
_exptl_crystal_size_min     0.06
_exptl_crystal_density_diffrn     1.403
_exptl_crystal_density_meas     ?
_exptl_crystal_density_method     'not measured'
_exptl_crystal_F_000     1888
_exptl_absorpt_coefficient_mu     0.112
_exptl_absorpt_correction_type     multi-scan
_exptl_absorpt_process_details     '(SADABS; Bruker, 2007)'
_exptl_absorpt_correction_T_min     0.9641
_exptl_absorpt_correction_T_max     0.9933
_exptl_special_details
;
;
_diffrn_ambient_temperature     147(2)
_diffrn_radiation_type     MoK\a
_diffrn_radiation_wavelength     0.71073
_diffrn_radiation_source     'fine-focus sealed tube'
_diffrn_radiation_monochromator     'Bruker Triumph'
_diffrn_measurement_device_type     'Bruker Kappa APEX DUO CCD'
_diffrn_measurement_method     '\f and \w scans'
_diffrn_detector_area_resol_mean     ?
_diffrn_reflns_number     19411
_diffrn_reflns_av_R_equivalents     0.0545
_diffrn_reflns_av_sigmaI/netI     0.0635
_diffrn_reflns_theta_min     1.54
_diffrn_reflns_theta_max     27.49
_diffrn_reflns_theta_full     27.49
_diffrn_measured_fraction_theta_max     0.996
_diffrn_measured_fraction_theta_full     0.996
_diffrn_reflns_limit_h_min     -14
_diffrn_reflns_limit_h_max     14
_diffrn_reflns_limit_k_min     -10
_diffrn_reflns_limit_k_max     18
_diffrn_reflns_limit_l_min     -34
_diffrn_reflns_limit_l_max     18
_refine_special_details
;
Refinement of <i>F</i>^2^ against ALL reflections. The weighted <i>R</i>-factor
<i>wR</i> and goodness of fit <i>S</i> are based on <i>F</i>^2^, conventional
<i>R</i>-factors <i>R</i> are based on <i>F</i>, with <i>F</i> set to zero for
negative <i>F</i>^2^. The threshold expression of <i>F</i>^2^ >
\s(<i>F</i>^2^) is used only for calculating <i>R</i>-factors(gt) <i>etc</i>.
and is not relevant to the choice of reflections for refinement.
<i>R</i>-factors based on <i>F</i>^2^ are statistically about twice as large
as those based on <i>F</i>, and <i>R</i>- factors based on ALL data will be
even larger.
;
_reflns_number_total     4850
_reflns_number_gt     2974
_reflns_threshold_expression     I>2\s(I)
_refine_ls_structure_factor_coef     Fsqd
_refine_ls_matrix_type     full
_refine_ls_R_factor_all     0.0799
_refine_ls_R_factor_gt     0.0415
_refine_ls_wR_factor_gt     0.0854
_refine_ls_wR_factor_ref     0.0957
_refine_ls_goodness_of_fit_ref     0.895
_refine_ls_restrained_S_all     0.893
_refine_ls_number_reflns     4850
_refine_ls_number_parameters     322
_refine_ls_number_restraints     32
_refine_ls_hydrogen_treatment     constr
_refine_ls_weighting_scheme     calc
_refine_ls_weighting_details
                 'calc w=1/[\s^2^(Fo^2^)+(0.0451P)^2^] where P=(Fo^2^+2Fc^2^)/3'
_atom_sites_solution_hydrogens     geom
_atom_sites_solution_primary     direct
_atom_sites_solution_secondary     difmap
_refine_ls_shift/su_max     0.001
_refine_ls_shift/su_mean     0.000
_refine_diff_density_max     0.259
_refine_diff_density_min     -0.200
_refine_ls_extinction_method     none
_refine_ls_extinction_coef     ?
loop_
    _atom_type_symbol
    _atom_type_description
    _atom_type_scat_dispersion_real
    _atom_type_scat_dispersion_imag
    _atom_type_scat_source
    'C' 'C' 0.0033 0.0016
                         'International Tables Vol C Tables 4.2.6.8 and 6.1.1.4'
    'H' 'H' 0.0000 0.0000
                         'International Tables Vol C Tables 4.2.6.8 and 6.1.1.4'
    'O' 'O' 0.0106 0.0060
                         'International Tables Vol C Tables 4.2.6.8 and 6.1.1.4'
_computing_data_collection     'APEX2 (Bruker, 2007)'
_computing_cell_refinement     'SAINT (Bruker, 2007)'
_computing_data_reduction     'SAINT (Bruker, 2007)'
_computing_structure_solution     'SHELXS97 (Sheldrick, 2008)'
_computing_structure_refinement     'SHELXL97 (Sheldrick, 2008)'
_computing_molecular_graphics     'PLATON (Spek, 2009)'
_computing_publication_material     'SHELXTL (Sheldrick, 2008)'
loop_
    _atom_site_type_symbol
    _atom_site_label
    _atom_site_fract_x
    _atom_site_fract_y
    _atom_site_fract_z
    _atom_site_U_iso_or_equiv
    _atom_site_adp_type
    _atom_site_calc_flag
    _atom_site_refinement_flags
    _atom_site_occupancy
    _atom_site_symmetry_multiplicity
    _atom_site_disorder_assembly
    _atom_site_disorder_group
    O O1 0.81775(11) 0.24086(8) -0.04639(4) 0.0228(3) Uani d . 1 1 . .
    O O2 0.87040(10) 0.50450(8) 0.06438(4) 0.0202(3) Uani d . 1 1 A .
    O O3 0.77858(13) 0.36303(10) -0.19294(4) 0.0398(4) Uani d . 1 1 A .
    O O4 0.85192(11) 0.49305(9) -0.15417(4) 0.0263(3) Uani d . 1 1 A .
    O O5 1.15910(11) 0.28111(9) -0.10455(4) 0.0268(3) Uani d . 1 1 . .
    O O6 1.06300(11) 0.35923(9) -0.16646(4) 0.0269(3) Uani d . 1 1 . .
    O O7 0.6189(2) 0.3994(2) 0.18885(7) 0.0503(7) Uani d PD 0.603(2) 1 A 1
    O O8 0.5320(9) 0.4330(6) 0.1139(5) 0.0327(14) Uani d PD 0.603(2) 1 A 1
    O O9 0.8653(3) 0.3827(2) 0.22013(8) 0.0435(8) Uani d PD 0.603(2) 1 A 1
    O O10 0.9341(6) 0.2732(5) 0.1670(5) 0.0290(14) Uani d PD 0.603(2) 1 A 1
    C C17 0.6234(3) 0.4210(2) 0.14455(12) 0.0264(8) Uani d PD 0.603(2) 1 A 1
    C C19 0.8778(3) 0.3546(3) 0.17727(10) 0.0249(6) Uani d PD 0.603(2) 1 A 1
    C C18 0.4202(12) 0.4196(9) 0.1391(6) 0.0454(6) Uani d PD 0.603(2) 1 A 1
    H H18A 0.3578 0.4217 0.1139 0.068 Uiso calc PR 0.603(2) 1 A 1
    H H18B 0.4085 0.4706 0.1640 0.068 Uiso calc PR 0.603(2) 1 A 1
    H H18C 0.4193 0.3573 0.1562 0.068 Uiso calc PR 0.603(2) 1 A 1
    C C20 0.9776(10) 0.2224(9) 0.2114(6) 0.0436(9) Uani d PD 0.603(2) 1 A 1
    H H20A 1.0204 0.1653 0.2006 0.065 Uiso calc PR 0.603(2) 1 A 1
    H H20B 0.9123 0.2033 0.2329 0.065 Uiso calc PR 0.603(2) 1 A 1
    H H20C 1.0295 0.2646 0.2306 0.065 Uiso calc PR 0.603(2) 1 A 1
    O O7A 0.6002(3) 0.4831(3) 0.18225(12) 0.0503(7) Uani d PD 0.397(2) 1 A 2
    O O8A 0.5296(14) 0.4105(11) 0.1152(8) 0.0327(14) Uani d PD 0.397(2) 1 A 2
    O O9A 0.7972(4) 0.3518(3) 0.21445(14) 0.0435(8) Uani d PD 0.397(2) 1 A 2
    O O10A 0.9507(10) 0.2917(9) 0.1692(8) 0.0290(14) Uani d PD 0.397(2) 1 A 2
    C C17A 0.6182(4) 0.4469(4) 0.14155(16) 0.0264(8) Uani d PD 0.397(2) 1 A 2
    C C19A 0.8570(5) 0.3462(4) 0.17719(13) 0.0249(6) Uani d PD 0.397(2) 1 A 2
    C C18A 0.4166(19) 0.4198(14) 0.1398(10) 0.0454(6) Uani d PD 0.397(2) 1 A 2
    H H18D 0.3558 0.3959 0.1171 0.068 Uiso calc PR 0.397(2) 1 A 2
    H H18E 0.4020 0.4873 0.1477 0.068 Uiso calc PR 0.397(2) 1 A 2
    H H18F 0.4163 0.3823 0.1712 0.068 Uiso calc PR 0.397(2) 1 A 2
    C C20A 0.9845(17) 0.2309(13) 0.2116(8) 0.0436(9) Uani d PD 0.397(2) 1 A 2
    H H20D 1.0628 0.2059 0.2058 0.065 Uiso calc PR 0.397(2) 1 A 2
    H H20E 0.9297 0.1775 0.2146 0.065 Uiso calc PR 0.397(2) 1 A 2
    H H20F 0.9836 0.2686 0.2429 0.065 Uiso calc PR 0.397(2) 1 A 2
    C C1 0.85556(16) 0.34792(12) -0.11010(5) 0.0196(4) Uani d . 1 1 A .
    C C2 0.77038(16) 0.32925(12) -0.06633(5) 0.0200(4) Uani d . 1 1 . .
    C C3 0.80888(15) 0.40228(12) -0.02535(5) 0.0170(4) Uani d . 1 1 A .
    H H3A 0.8102 0.4708 -0.0364 0.020 Uiso calc R 1 1 . .
    C C4 0.75885(15) 0.38416(12) 0.02843(5) 0.0172(4) Uani d . 1 1 . .
    H H4A 0.6914 0.3392 0.0302 0.021 Uiso calc R 1 1 . .
    C C5 0.74926(15) 0.47494(12) 0.06159(5) 0.0190(4) Uani d . 1 1 A .
    C C6 0.73289(15) 0.43738(12) 0.11604(5) 0.0200(4) Uani d D 1 1 . .
    C C7 0.83590(16) 0.40288(12) 0.13030(5) 0.0201(4) Uani d D 1 1 A .
    C C8 0.91584(16) 0.41679(12) 0.08511(5) 0.0190(4) Uani d . 1 1 . .
    H H8A 1.0007 0.4176 0.0931 0.023 Uiso calc R 1 1 A .
    C C9 0.87811(15) 0.34188(12) 0.04533(5) 0.0175(4) Uani d . 1 1 A .
    H H9A 0.8773 0.2737 0.0569 0.021 Uiso calc R 1 1 . .
    C C10 0.92895(15) 0.36020(12) -0.00825(5) 0.0173(4) Uani d . 1 1 . .
    H H10A 0.9962 0.4054 -0.0098 0.021 Uiso calc R 1 1 A .
    C C11 0.93701(15) 0.27200(12) -0.04294(5) 0.0204(4) Uani d . 1 1 A .
    H H11A 0.9934 0.2218 -0.0318 0.024 Uiso calc R 1 1 . .
    C C12 0.95736(16) 0.31197(12) -0.09594(5) 0.0198(4) Uani d . 1 1 . .
    C C13 0.82498(16) 0.40042(13) -0.15740(5) 0.0221(4) Uani d . 1 1 . .
    C C14 0.83509(19) 0.54896(15) -0.20023(6) 0.0398(5) Uani d . 1 1 . .
    H H14A 0.8350 0.6174 -0.1919 0.060 Uiso calc R 1 1 A .
    H H14B 0.7607 0.5317 -0.2157 0.060 Uiso calc R 1 1 . .
    H H14C 0.8983 0.5354 -0.2240 0.060 Uiso calc R 1 1 . .
    C C15 1.07098(16) 0.31541(12) -0.12149(5) 0.0194(4) Uani d . 1 1 A .
    C C16 1.16955(17) 0.36413(15) -0.19566(6) 0.0331(5) Uani d . 1 1 . .
    H H16A 1.1593 0.4087 -0.2240 0.050 Uiso calc R 1 1 . .
    H H16B 1.1885 0.3004 -0.2088 0.050 Uiso calc R 1 1 . .
    H H16C 1.2329 0.3867 -0.1739 0.050 Uiso calc R 1 1 . .
    C C21 0.64336(16) 0.31957(14) -0.07817(6) 0.0292(5) Uani d . 1 1 . .
    H H21A 0.6325 0.2705 -0.1043 0.044 Uiso calc R 1 1 . .
    H H21B 0.6134 0.3810 -0.0905 0.044 Uiso calc R 1 1 . .
    H H21C 0.6013 0.3009 -0.0475 0.044 Uiso calc R 1 1 . .
    C C22 0.67345(17) 0.55607(13) 0.04345(6) 0.0271(4) Uani d . 1 1 . .
    H H22A 0.6715 0.6066 0.0692 0.041 Uiso calc R 1 1 A .
    H H22B 0.5946 0.5323 0.0375 0.041 Uiso calc R 1 1 . .
    H H22C 0.7051 0.5821 0.0119 0.041 Uiso calc R 1 1 . .
loop_
    _atom_site_aniso_label
    _atom_site_aniso_U_11
    _atom_site_aniso_U_22
    _atom_site_aniso_U_33
    _atom_site_aniso_U_12
    _atom_site_aniso_U_13
    _atom_site_aniso_U_23
    O1 0.0276(8) 0.0218(7) 0.0189(5) -0.0031(6) 0.0024(5) 0.0019(5)
    O2 0.0201(7) 0.0184(6) 0.0221(5) -0.0020(5) 0.0006(5) 0.0023(5)
    O3 0.0495(10) 0.0499(9) 0.0200(6) -0.0059(8) -0.0140(6) -0.0024(6)
    O4 0.0292(8) 0.0311(8) 0.0185(5) -0.0006(6) -0.0042(5) 0.0084(5)
    O5 0.0239(8) 0.0290(7) 0.0275(6) 0.0066(6) -0.0018(5) -0.0016(5)
    O6 0.0217(7) 0.0445(8) 0.0145(5) 0.0040(6) 0.0054(5) 0.0052(5)
    O7 0.0397(13) 0.0895(19) 0.0218(9) -0.0210(16) 0.0109(8) -0.0115(13)
    O8 0.0193(9) 0.037(4) 0.0422(9) 0.005(2) 0.0050(8) 0.001(3)
    O9 0.059(2) 0.0560(19) 0.0152(8) 0.0237(16) 0.0032(13) 0.0002(10)
    O10 0.027(2) 0.037(3) 0.0225(12) 0.007(2) -0.0007(18) 0.009(2)
    C17 0.0282(13) 0.029(2) 0.0216(10) -0.0092(13) 0.0044(9) -0.0074(11)
    C19 0.0325(18) 0.0246(12) 0.0175(8) -0.0020(12) 0.0043(9) 0.0009(8)
    C18 0.0207(14) 0.0459(14) 0.0696(15) 0.0047(11) 0.0146(12) -0.0102(12)
    C20 0.0403(17) 0.055(2) 0.0354(10) 0.0094(18) -0.0040(12) 0.0208(13)
    O7A 0.0397(13) 0.0895(19) 0.0218(9) -0.0210(16) 0.0109(8) -0.0115(13)
    O8A 0.0193(9) 0.037(4) 0.0422(9) 0.005(2) 0.0050(8) 0.001(3)
    O9A 0.059(2) 0.0560(19) 0.0152(8) 0.0237(16) 0.0032(13) 0.0002(10)
    O10A 0.027(2) 0.037(3) 0.0225(12) 0.007(2) -0.0007(18) 0.009(2)
    C17A 0.0282(13) 0.029(2) 0.0216(10) -0.0092(13) 0.0044(9) -0.0074(11)
    C19A 0.0325(18) 0.0246(12) 0.0175(8) -0.0020(12) 0.0043(9) 0.0009(8)
    C18A 0.0207(14) 0.0459(14) 0.0696(15) 0.0047(11) 0.0146(12) -0.0102(12)
    C20A 0.0403(17) 0.055(2) 0.0354(10) 0.0094(18) -0.0040(12) 0.0208(13)
    C1 0.0212(10) 0.0244(10) 0.0131(7) -0.0023(8) 0.0007(7) -0.0009(7)
    C2 0.0200(10) 0.0245(10) 0.0154(7) -0.0012(8) 0.0022(7) 0.0018(7)
    C3 0.0158(9) 0.0204(9) 0.0149(7) -0.0001(7) 0.0007(6) 0.0033(7)
    C4 0.0166(9) 0.0206(9) 0.0144(7) -0.0027(8) 0.0015(6) 0.0000(6)
    C5 0.0169(9) 0.0218(9) 0.0182(7) -0.0023(8) 0.0009(7) 0.0004(7)
    C6 0.0243(10) 0.0210(9) 0.0148(7) -0.0039(8) 0.0026(7) -0.0051(7)
    C7 0.0263(11) 0.0189(9) 0.0149(7) -0.0030(8) 0.0012(7) -0.0037(7)
    C8 0.0197(10) 0.0216(10) 0.0158(7) 0.0011(8) -0.0012(7) 0.0030(7)
    C9 0.0207(10) 0.0189(9) 0.0128(7) -0.0001(7) 0.0017(6) 0.0021(6)
    C10 0.0170(9) 0.0205(9) 0.0144(7) 0.0004(8) 0.0014(6) 0.0033(7)
    C11 0.0201(10) 0.0244(10) 0.0167(7) 0.0027(8) 0.0017(7) 0.0025(7)
    C12 0.0235(10) 0.0230(10) 0.0127(7) 0.0005(8) 0.0016(7) -0.0008(7)
    C13 0.0187(10) 0.0326(11) 0.0149(7) 0.0027(8) 0.0032(7) 0.0003(7)
    C14 0.0407(14) 0.0500(14) 0.0286(9) 0.0003(11) -0.0041(9) 0.0220(9)
    C15 0.0226(11) 0.0201(9) 0.0156(7) 0.0021(8) -0.0001(7) -0.0042(7)
    C16 0.0278(12) 0.0469(13) 0.0245(8) -0.0030(10) 0.0118(8) -0.0023(8)
    C21 0.0227(11) 0.0459(13) 0.0191(8) -0.0075(10) 0.0002(7) -0.0012(8)
    C22 0.0269(11) 0.0277(11) 0.0266(8) 0.0062(9) 0.0004(8) 0.0005(8)
_geom_special_details
;
All e.s.d.'s (except the e.s.d. in the dihedral angle between two l.s. planes)
are estimated using the full covariance matrix. The cell e.s.d.'s are taken
into account individually in the estimation of e.s.d.'s in distances, angles
and torsion angles; correlations between e.s.d.'s in cell parameters are only
used when they are defined by crystal symmetry. An approximate (isotropic)
treatment of cell e.s.d.'s is used for estimating e.s.d.'s involving l.s.
planes.
;
loop_
    _geom_bond_atom_site_label_1
    _geom_bond_atom_site_label_2
    _geom_bond_site_symmetry_2
    _geom_bond_distance
    _geom_bond_publ_flag
    O1 C11 . 1.443(2) ?
    O1 C2 . 1.448(2) ?
    O2 C8 . 1.4396(19) ?
    O2 C5 . 1.457(2) ?
    O3 C13 . 1.200(2) ?
    O4 C13 . 1.332(2) ?
    O4 C14 . 1.4584(19) ?
    O5 C15 . 1.208(2) ?
    O6 C15 . 1.3393(19) ?
    O6 C16 . 1.451(2) ?
    O7 C17 . 1.210(3) ?
    O8 C17 . 1.338(3) ?
    O8 C18 . 1.461(3) ?
    O9 C19 . 1.207(3) ?
    O10 C19 . 1.337(3) ?
    O10 C20 . 1.458(3) ?
    C17 C6 . 1.486(3) ?
    C19 C7 . 1.492(3) ?
    C18 H18A . 0.9800 ?
    C18 H18B . 0.9800 ?
    C18 H18C . 0.9800 ?
    C20 H20A . 0.9800 ?
    C20 H20B . 0.9800 ?
    C20 H20C . 0.9800 ?
    O7A C17A . 1.206(4) ?
    O8A C17A . 1.337(4) ?
    O8A C18A . 1.460(4) ?
    O9A C19A . 1.203(4) ?
    O10A C19A . 1.337(4) ?
    O10A C20A . 1.459(4) ?
    C17A C6 . 1.488(4) ?
    C19A C7 . 1.490(4) ?
    C18A H18D . 0.9800 ?
    C18A H18E . 0.9800 ?
    C18A H18F . 0.9800 ?
    C20A H20D . 0.9800 ?
    C20A H20E . 0.9800 ?
    C20A H20F . 0.9800 ?
    C1 C12 . 1.329(2) ?
    C1 C13 . 1.490(2) ?
    C1 C2 . 1.539(2) ?
    C2 C21 . 1.502(3) ?
    C2 C3 . 1.552(2) ?
    C3 C4 . 1.554(2) ?
    C3 C10 . 1.569(2) ?
    C3 H3A . 1.0000 ?
    C4 C5 . 1.544(2) ?
    C4 C9 . 1.560(2) ?
    C4 H4A . 1.0000 ?
    C5 C22 . 1.508(2) ?
    C5 C6 . 1.542(2) ?
    C6 C7 . 1.335(2) ?
    C7 C8 . 1.520(2) ?
    C8 C9 . 1.545(2) ?
    C8 H8A . 1.0000 ?
    C9 C10 . 1.553(2) ?
    C9 H9A . 1.0000 ?
    C10 C11 . 1.537(2) ?
    C10 H10A . 1.0000 ?
    C11 C12 . 1.525(2) ?
    C11 H11A . 1.0000 ?
    C12 C15 . 1.473(2) ?
    C14 H14A . 0.9800 ?
    C14 H14B . 0.9800 ?
    C14 H14C . 0.9800 ?
    C16 H16A . 0.9800 ?
    C16 H16B . 0.9800 ?
    C16 H16C . 0.9800 ?
    C21 H21A . 0.9800 ?
    C21 H21B . 0.9800 ?
    C21 H21C . 0.9800 ?
    C22 H22A . 0.9800 ?
    C22 H22B . 0.9800 ?
    C22 H22C . 0.9800 ?
loop_
    _geom_angle_atom_site_label_1
    _geom_angle_atom_site_label_2
    _geom_angle_atom_site_label_3
    _geom_angle_site_symmetry_1
    _geom_angle_site_symmetry_3
    _geom_angle
    _geom_angle_publ_flag
    C11 O1 C2 . . 97.18(12) ?
    C8 O2 C5 . . 97.27(12) ?
    C13 O4 C14 . . 115.79(13) ?
    C15 O6 C16 . . 115.78(14) ?
    C17 O8 C18 . . 113.7(10) ?
    C19 O10 C20 . . 114.7(8) ?
    O7 C17 O8 . . 125.6(7) ?
    O7 C17 C6 . . 124.4(3) ?
    O8 C17 C6 . . 110.0(7) ?
    O9 C19 O10 . . 121.6(6) ?
    O9 C19 C7 . . 126.5(3) ?
    O10 C19 C7 . . 111.9(6) ?
    C17A O8A C18A . . 114.4(17) ?
    C19A O10A C20A . . 115.1(14) ?
    O7A C17A O8A . . 119.5(12) ?
    O7A C17A C6 . . 126.5(5) ?
    O8A C17A C6 . . 114.0(11) ?
    O9A C19A O10A . . 128.9(10) ?
    O9A C19A C7 . . 123.5(5) ?
    O10A C19A C7 . . 107.6(10) ?
    O8A C18A H18D . . 109.5 ?
    O8A C18A H18E . . 109.5 ?
    H18D C18A H18E . . 109.5 ?
    O8A C18A H18F . . 109.5 ?
    H18D C18A H18F . . 109.5 ?
    H18E C18A H18F . . 109.5 ?
    O10A C20A H20D . . 109.5 ?
    O10A C20A H20E . . 109.5 ?
    H20D C20A H20E . . 109.5 ?
    O10A C20A H20F . . 109.5 ?
    H20D C20A H20F . . 109.5 ?
    H20E C20A H20F . . 109.5 ?
    C12 C1 C13 . . 129.05(15) ?
    C12 C1 C2 . . 106.68(13) ?
    C13 C1 C2 . . 124.23(15) ?
    O1 C2 C21 . . 111.47(14) ?
    O1 C2 C1 . . 100.22(13) ?
    C21 C2 C1 . . 118.67(13) ?
    O1 C2 C3 . . 101.44(12) ?
    C21 C2 C3 . . 118.86(15) ?
    C1 C2 C3 . . 103.33(13) ?
    C2 C3 C4 . . 115.13(14) ?
    C2 C3 C10 . . 101.93(13) ?
    C4 C3 C10 . . 90.16(11) ?
    C2 C3 H3A . . 115.4 ?
    C4 C3 H3A . . 115.4 ?
    C10 C3 H3A . . 115.4 ?
    C5 C4 C3 . . 114.29(13) ?
    C5 C4 C9 . . 102.18(13) ?
    C3 C4 C9 . . 89.81(12) ?
    C5 C4 H4A . . 115.7 ?
    C3 C4 H4A . . 115.7 ?
    C9 C4 H4A . . 115.7 ?
    O2 C5 C22 . . 110.97(14) ?
    O2 C5 C6 . . 99.57(12) ?
    C22 C5 C6 . . 118.73(14) ?
    O2 C5 C4 . . 101.11(13) ?
    C22 C5 C4 . . 118.51(13) ?
    C6 C5 C4 . . 104.99(13) ?
    C7 C6 C17 . . 123.8(2) ?
    C7 C6 C17A . . 133.9(2) ?
    C7 C6 C5 . . 106.09(14) ?
    C17 C6 C5 . . 128.9(2) ?
    C17A C6 C5 . . 120.0(2) ?
    C6 C7 C19A . . 124.8(3) ?
    C6 C7 C19 . . 133.23(19) ?
    C6 C7 C8 . . 105.71(12) ?
    C19A C7 C8 . . 128.5(3) ?
    C19 C7 C8 . . 121.00(19) ?
    O2 C8 C7 . . 100.78(13) ?
    O2 C8 C9 . . 102.40(12) ?
    C7 C8 C9 . . 106.10(13) ?
    O2 C8 H8A . . 115.3 ?
    C7 C8 H8A . . 115.3 ?
    C9 C8 H8A . . 115.3 ?
    C8 C9 C10 . . 113.73(13) ?
    C8 C9 C4 . . 100.73(13) ?
    C10 C9 C4 . . 90.51(11) ?
    C8 C9 H9A . . 116.0 ?
    C10 C9 H9A . . 116.0 ?
    C4 C9 H9A . . 116.0 ?
    C11 C10 C9 . . 115.72(13) ?
    C11 C10 C3 . . 100.46(13) ?
    C9 C10 C3 . . 89.52(12) ?
    C11 C10 H10A . . 115.7 ?
    C9 C10 H10A . . 115.7 ?
    C3 C10 H10A . . 115.7 ?
    O1 C11 C12 . . 101.45(12) ?
    O1 C11 C10 . . 102.78(13) ?
    C12 C11 C10 . . 105.27(13) ?
    O1 C11 H11A . . 115.2 ?
    C12 C11 H11A . . 115.2 ?
    C10 C11 H11A . . 115.2 ?
    C1 C12 C15 . . 129.97(14) ?
    C1 C12 C11 . . 105.13(14) ?
    C15 C12 C11 . . 124.67(15) ?
    O3 C13 O4 . . 125.16(15) ?
    O3 C13 C1 . . 123.18(17) ?
    O4 C13 C1 . . 111.62(14) ?
    O4 C14 H14A . . 109.5 ?
    O4 C14 H14B . . 109.5 ?
    H14A C14 H14B . . 109.5 ?
    O4 C14 H14C . . 109.5 ?
    H14A C14 H14C . . 109.5 ?
    H14B C14 H14C . . 109.5 ?
    O5 C15 O6 . . 124.55(16) ?
    O5 C15 C12 . . 124.31(15) ?
    O6 C15 C12 . . 111.12(15) ?
    O6 C16 H16A . . 109.5 ?
    O6 C16 H16B . . 109.5 ?
    H16A C16 H16B . . 109.5 ?
    O6 C16 H16C . . 109.5 ?
    H16A C16 H16C . . 109.5 ?
    H16B C16 H16C . . 109.5 ?
    C2 C21 H21A . . 109.5 ?
    C2 C21 H21B . . 109.5 ?
    H21A C21 H21B . . 109.5 ?
    C2 C21 H21C . . 109.5 ?
    H21A C21 H21C . . 109.5 ?
    H21B C21 H21C . . 109.5 ?
    C5 C22 H22A . . 109.5 ?
    C5 C22 H22B . . 109.5 ?
    H22A C22 H22B . . 109.5 ?
    C5 C22 H22C . . 109.5 ?
    H22A C22 H22C . . 109.5 ?
    H22B C22 H22C . . 109.5 ?
loop_
    _geom_torsion_atom_site_label_1
    _geom_torsion_atom_site_label_2
    _geom_torsion_atom_site_label_3
    _geom_torsion_atom_site_label_4
    _geom_torsion_site_symmetry_1
    _geom_torsion_site_symmetry_2
    _geom_torsion_site_symmetry_3
    _geom_torsion_site_symmetry_4
    _geom_torsion
    _geom_torsion_publ_flag
    C18 O8 C17 O7 . . . . 1.3(6) ?
    C18 O8 C17 C6 . . . . -179.2(4) ?
    C20 O10 C19 O9 . . . . 0.2(4) ?
    C20 O10 C19 C7 . . . . 179.9(2) ?
    C18A O8A C17A O7A . . . . 0.3(6) ?
    C18A O8A C17A C6 . . . . -179.8(4) ?
    C20A O10A C19A O9A . . . . 0.1(4) ?
    C20A O10A C19A C7 . . . . 179.9(2) ?
    C11 O1 C2 C21 . . . . 176.12(12) ?
    C11 O1 C2 C1 . . . . 49.62(12) ?
    C11 O1 C2 C3 . . . . -56.37(13) ?
    C12 C1 C2 O1 . . . . -31.08(16) ?
    C13 C1 C2 O1 . . . . 151.18(16) ?
    C12 C1 C2 C21 . . . . -152.58(16) ?
    C13 C1 C2 C21 . . . . 29.7(2) ?
    C12 C1 C2 C3 . . . . 73.39(17) ?
    C13 C1 C2 C3 . . . . -104.35(18) ?
    O1 C2 C3 C4 . . . . -62.06(17) ?
    C21 C2 C3 C4 . . . . 60.5(2) ?
    C1 C2 C3 C4 . . . . -165.59(14) ?
    O1 C2 C3 C10 . . . . 33.81(14) ?
    C21 C2 C3 C10 . . . . 156.36(14) ?
    C1 C2 C3 C10 . . . . -69.72(15) ?
    C2 C3 C4 C5 . . . . -153.67(15) ?
    C10 C3 C4 C5 . . . . 103.05(15) ?
    C2 C3 C4 C9 . . . . 103.03(15) ?
    C10 C3 C4 C9 . . . . -0.25(12) ?
    C8 O2 C5 C22 . . . . 176.56(12) ?
    C8 O2 C5 C6 . . . . 50.64(13) ?
    C8 O2 C5 C4 . . . . -56.84(12) ?
    C3 C4 C5 O2 . . . . -60.95(16) ?
    C9 C4 C5 O2 . . . . 34.43(13) ?
    C3 C4 C5 C22 . . . . 60.5(2) ?
    C9 C4 C5 C22 . . . . 155.88(15) ?
    C3 C4 C5 C6 . . . . -164.12(14) ?
    C9 C4 C5 C6 . . . . -68.74(15) ?
    O7 C17 C6 C7 . . . . 21.3(4) ?
    O8 C17 C6 C7 . . . . -158.1(4) ?
    O7 C17 C6 C17A . . . . -116.9(14) ?
    O8 C17 C6 C17A . . . . 63.7(13) ?
    O7 C17 C6 C5 . . . . -173.1(2) ?
    O8 C17 C6 C5 . . . . 7.5(3) ?
    O7A C17A C6 C7 . . . . 51.7(6) ?
    O8A C17A C6 C7 . . . . -128.1(6) ?
    O7A C17A C6 C17 . . . . 101.9(14) ?
    O8A C17A C6 C17 . . . . -77.9(14) ?
    O7A C17A C6 C5 . . . . -126.4(4) ?
    O8A C17A C6 C5 . . . . 53.8(5) ?
    O2 C5 C6 C7 . . . . -31.31(16) ?
    C22 C5 C6 C7 . . . . -151.73(16) ?
    C4 C5 C6 C7 . . . . 73.01(17) ?
    O2 C5 C6 C17 . . . . 161.13(19) ?
    C22 C5 C6 C17 . . . . 40.7(3) ?
    C4 C5 C6 C17 . . . . -94.5(2) ?
    O2 C5 C6 C17A . . . . 147.2(3) ?
    C22 C5 C6 C17A . . . . 26.8(3) ?
    C4 C5 C6 C17A . . . . -108.4(3) ?
    C17 C6 C7 C19A . . . . -2.0(3) ?
    C17A C6 C7 C19A . . . . 11.3(5) ?
    C5 C6 C7 C19A . . . . -170.4(3) ?
    C17 C6 C7 C19 . . . . -9.7(4) ?
    C17A C6 C7 C19 . . . . 3.7(5) ?
    C5 C6 C7 C19 . . . . -178.0(3) ?
    C17 C6 C7 C8 . . . . 167.37(18) ?
    C17A C6 C7 C8 . . . . -179.3(3) ?
    C5 C6 C7 C8 . . . . -0.99(17) ?
    O9A C19A C7 C6 . . . . -25.8(5) ?
    O10A C19A C7 C6 . . . . 154.4(5) ?
    O9A C19A C7 C19 . . . . 121(2) ?
    O10A C19A C7 C19 . . . . -59(2) ?
    O9A C19A C7 C8 . . . . 167.3(4) ?
    O10A C19A C7 C8 . . . . -12.5(4) ?
    O9 C19 C7 C6 . . . . -51.3(4) ?
    O10 C19 C7 C6 . . . . 129.0(4) ?
    O9 C19 C7 C19A . . . . -89(2) ?
    O10 C19 C7 C19A . . . . 91.3(19) ?
    O9 C19 C7 C8 . . . . 132.0(3) ?
    O10 C19 C7 C8 . . . . -47.6(3) ?
    C5 O2 C8 C7 . . . . -51.98(13) ?
    C5 O2 C8 C9 . . . . 57.35(13) ?
    C6 C7 C8 O2 . . . . 33.57(16) ?
    C19A C7 C8 O2 . . . . -157.5(3) ?
    C19 C7 C8 O2 . . . . -148.9(2) ?
    C6 C7 C8 C9 . . . . -72.84(16) ?
    C19A C7 C8 C9 . . . . 96.0(3) ?
    C19 C7 C8 C9 . . . . 104.6(2) ?
    O2 C8 C9 C10 . . . . 60.81(17) ?
    C7 C8 C9 C10 . . . . 166.05(13) ?
    O2 C8 C9 C4 . . . . -34.53(14) ?
    C7 C8 C9 C4 . . . . 70.71(14) ?
    C5 C4 C9 C8 . . . . -0.31(14) ?
    C3 C4 C9 C8 . . . . 114.53(12) ?
    C5 C4 C9 C10 . . . . -114.60(12) ?
    C3 C4 C9 C10 . . . . 0.25(12) ?
    C8 C9 C10 C11 . . . . 156.40(14) ?
    C4 C9 C10 C11 . . . . -101.64(15) ?
    C8 C9 C10 C3 . . . . -102.21(15) ?
    C4 C9 C10 C3 . . . . -0.25(12) ?
    C2 C3 C10 C11 . . . . 0.57(14) ?
    C4 C3 C10 C11 . . . . 116.34(12) ?
    C2 C3 C10 C9 . . . . -115.52(12) ?
    C4 C3 C10 C9 . . . . 0.25(12) ?
    C2 O1 C11 C12 . . . . -50.97(13) ?
    C2 O1 C11 C10 . . . . 57.78(12) ?
    C9 C10 C11 O1 . . . . 59.43(16) ?
    C3 C10 C11 O1 . . . . -35.13(14) ?
    C9 C10 C11 C12 . . . . 165.26(14) ?
    C3 C10 C11 C12 . . . . 70.70(15) ?
    C13 C1 C12 C15 . . . . 2.2(3) ?
    C2 C1 C12 C15 . . . . -175.43(17) ?
    C13 C1 C12 C11 . . . . 176.74(17) ?
    C2 C1 C12 C11 . . . . -0.86(18) ?
    O1 C11 C12 C1 . . . . 32.81(17) ?
    C10 C11 C12 C1 . . . . -74.00(17) ?
    O1 C11 C12 C15 . . . . -152.24(15) ?
    C10 C11 C12 C15 . . . . 100.94(18) ?
    C14 O4 C13 O3 . . . . -7.5(3) ?
    C14 O4 C13 C1 . . . . 174.64(15) ?
    C12 C1 C13 O3 . . . . 99.2(2) ?
    C2 C1 C13 O3 . . . . -83.6(2) ?
    C12 C1 C13 O4 . . . . -82.9(2) ?
    C2 C1 C13 O4 . . . . 94.3(2) ?
    C16 O6 C15 O5 . . . . 0.1(2) ?
    C16 O6 C15 C12 . . . . -178.24(14) ?
    C1 C12 C15 O5 . . . . 178.80(18) ?
    C11 C12 C15 O5 . . . . 5.2(3) ?
    C1 C12 C15 O6 . . . . -2.9(3) ?
    C11 C12 C15 O6 . . . . -176.48(15) ?
loop_
    _geom_hbond_atom_site_label_D
    _geom_hbond_atom_site_label_H
    _geom_hbond_atom_site_label_A
    _geom_hbond_site_symmetry_A
    _geom_hbond_distance_DH
    _geom_hbond_distance_HA
    _geom_hbond_distance_DA
    _geom_hbond_angle_DHA
    _geom_hbond_publ_flag
    C10 H10A O2 5_765 1.00 2.45 3.332(2) 146 yes
    C14 H14C O7 4_664 0.98 2.48 3.063(3) 118 yes
_iucr_refine_instructions_details
;
TITL mo_d12104_0m in Pbca
CELL 0.71073 11.5170 13.9586 26.4126 90.000 90.000 90.000
ZERR 8.00 0.0014 0.0015 0.0025 0.000 0.000 0.000
LATT 1
SYMM x+1/2, -y+1/2, -z
SYMM -x, y+1/2, -z+1/2
SYMM -x+1/2, -y, z+1/2
SFAC C H O
UNIT 176 192 80
TEMP -126.150
SIZE 0.060 0.220 0.330
ACTA
L.S. 4
FMAP 2
PLAN 20
SADI 0.005 C17 O7 C17A O7A C19 O9 C19A O9A
SADI 0.005 C17 O8 C17A O8A C19 O10 C19A O10A
SADI 0.005 O8 C18 O8A C18A O10 C20 O10A C20A
SADI 0.005 C6 C17 C6 C17A C7 C19 C7 C19A
FLAT 0.01 C6 C17 O7 O8 C18
FLAT 0.01 C6 C17A O7A O8A C18A
FLAT 0.01 C7 C19 O10 O9 C20
FLAT 0.01 C7 C19A O10A O9A C20A
EADP C17 C17A
EADP O7 O7A
EADP O8 O8A
EADP C18 C18A
EADP C19 C19A
EADP O10 O10A
EADP O9 O9A
EADP C20 C20A
HTAB
BOND $H
CONF
WGHT    0.045100
FVAR       0.22692   0.60257
O1    3    0.817751    0.240865   -0.046386    11.00000    0.02763    0.02179 =
         0.01890    0.00188    0.00241   -0.00306
O2    3    0.870404    0.504497    0.064384    11.00000    0.02007    0.01841 =
         0.02208    0.00227    0.00063   -0.00201
O3    3    0.778578    0.363027   -0.192942    11.00000    0.04947    0.04992 =
         0.01998   -0.00243   -0.01399   -0.00585
O4    3    0.851925    0.493054   -0.154172    11.00000    0.02922    0.03106 =
         0.01851    0.00839   -0.00416   -0.00057
O5    3    1.159098    0.281113   -0.104551    11.00000    0.02393    0.02896 =
         0.02754   -0.00164   -0.00185    0.00658
O6    3    1.062999    0.359233   -0.166461    11.00000    0.02174    0.04453 =
         0.01452    0.00515    0.00545    0.00404
PART   1
O7    3    0.618891    0.399353    0.188846    21.00000    0.03972    0.08945 =
         0.02179   -0.01149    0.01091   -0.02099
O8    3    0.532021    0.433026    0.113922    21.00000    0.01929    0.03666 =
         0.04217    0.00087    0.00505    0.00455
O9    3    0.865260    0.382741    0.220132    21.00000    0.05935    0.05596 =
         0.01521    0.00019    0.00317    0.02371
O10   3    0.934089    0.273154    0.167030    21.00000    0.02683    0.03748 =
         0.02255    0.00937   -0.00066    0.00711
C17   1    0.623384    0.421042    0.144546    21.00000    0.02819    0.02938 =
         0.02158   -0.00737    0.00439   -0.00917
C19   1    0.877770    0.354648    0.177272    21.00000    0.03253    0.02457 =
         0.01745    0.00094    0.00427   -0.00205
C18   1    0.420198    0.419564    0.139069    21.00000    0.02072    0.04591 =
         0.06962   -0.01019    0.01455    0.00470
AFIX 137
H18A  2    0.357819    0.421714    0.113859    21.00000   -1.50000
H18B  2    0.408474    0.470646    0.164004    21.00000   -1.50000
H18C  2    0.419302    0.357302    0.156210    21.00000   -1.50000
AFIX   0
C20   1    0.977643    0.222405    0.211394    21.00000    0.04031    0.05504 =
         0.03537    0.02084   -0.00400    0.00944
AFIX 137
H20A  2    1.020402    0.165277    0.200552    21.00000   -1.50000
H20B  2    0.912256    0.203254    0.232872    21.00000   -1.50000
H20C  2    1.029542    0.264579    0.230572    21.00000   -1.50000
AFIX   0
PART   2
O7A   3    0.600169    0.483127    0.182248   -21.00000    0.03972    0.08945 =
         0.02179   -0.01149    0.01091   -0.02099
O8A   3    0.529565    0.410464    0.115151   -21.00000    0.01929    0.03666 =
         0.04217    0.00087    0.00505    0.00455
O9A   3    0.797225    0.351758    0.214452   -21.00000    0.05935    0.05596 =
         0.01521    0.00019    0.00317    0.02371
O10A  3    0.950695    0.291738    0.169192   -21.00000    0.02683    0.03748 =
         0.02255    0.00937   -0.00066    0.00711
C17A  1    0.618240    0.446950    0.141546   -21.00000    0.02819    0.02938 =
         0.02158   -0.00737    0.00439   -0.00917
C19A  1    0.856978    0.346174    0.177192   -21.00000    0.03253    0.02457 =
         0.01745    0.00094    0.00427   -0.00205
C18A  1    0.416630    0.419774    0.139799   -21.00000    0.02072    0.04591 =
         0.06962   -0.01019    0.01455    0.00470
AFIX 137
H18D  2    0.355841    0.395927    0.117100   -21.00000   -1.50000
H18E  2    0.401983    0.487318    0.147655   -21.00000   -1.50000
H18F  2    0.416277    0.382327    0.171184   -21.00000   -1.50000
AFIX   0
C20A  1    0.984492    0.230940    0.211635   -21.00000    0.04031    0.05504 =
         0.03537    0.02084   -0.00400    0.00944
AFIX 137
H20D  2    1.062848    0.205861    0.205834   -21.00000   -1.50000
H20E  2    0.929736    0.177501    0.214641   -21.00000   -1.50000
H20F  2    0.983593    0.268618    0.242941   -21.00000   -1.50000
AFIX   0
PART   0
C1    1    0.855563    0.347924   -0.110102    11.00000    0.02122    0.02441 =
         0.01308   -0.00094    0.00070   -0.00233
C2    1    0.770377    0.329245   -0.066327    11.00000    0.02005    0.02452 =
         0.01540    0.00184    0.00219   -0.00117
C3    1    0.808884    0.402283   -0.025352    11.00000    0.01579    0.02037 =
         0.01492    0.00331    0.00066   -0.00006
AFIX  13
H3A   2    0.810212    0.470784   -0.036422    11.00000   -1.20000
AFIX   0
C4    1    0.758850    0.384156    0.028430    11.00000    0.01660    0.02064 =
         0.01444   -0.00001    0.00151   -0.00272
AFIX  13
H4A   2    0.691390    0.339177    0.030199    11.00000   -1.20000
AFIX   0
C5    1    0.749265    0.474938    0.061591    11.00000    0.01692    0.02181 =
         0.01816    0.00040    0.00086   -0.00231
C6    1    0.732885    0.437377    0.116039    11.00000    0.02431    0.02098 =
         0.01476   -0.00507    0.00258   -0.00392
C7    1    0.835899    0.402880    0.130301    11.00000    0.02634    0.01894 =
         0.01488   -0.00367    0.00120   -0.00303
C8    1    0.915835    0.416787    0.085112    11.00000    0.01966    0.02160 =
         0.01579    0.00303   -0.00115    0.00112
AFIX  13
H8A   2    1.000679    0.417568    0.093148    11.00000   -1.20000
AFIX   0
C9    1    0.878112    0.341879    0.045333    11.00000    0.02072    0.01886 =
         0.01285    0.00208    0.00175   -0.00011
AFIX  13
H9A   2    0.877276    0.273674    0.056912    11.00000   -1.20000
AFIX   0
C10   1    0.928950    0.360201   -0.008254    11.00000    0.01699    0.02051 =
         0.01441    0.00331    0.00140    0.00043
AFIX  13
H10A  2    0.996181    0.405438   -0.009836    11.00000   -1.20000
AFIX   0
C11   1    0.937009    0.271999   -0.042939    11.00000    0.02010    0.02439 =
         0.01670    0.00251    0.00170    0.00270
AFIX  13
H11A  2    0.993443    0.221773   -0.031833    11.00000   -1.20000
AFIX   0
C12   1    0.957357    0.311967   -0.095941    11.00000    0.02349    0.02305 =
         0.01272   -0.00078    0.00156    0.00054
C13   1    0.824982    0.400420   -0.157396    11.00000    0.01868    0.03264 =
         0.01488    0.00033    0.00320    0.00266
C14   1    0.835095    0.548963   -0.200235    11.00000    0.04067    0.04997 =
         0.02862    0.02195   -0.00407    0.00027
AFIX 137
H14A  2    0.835023    0.617362   -0.191868    11.00000   -1.50000
H14B  2    0.760690    0.531683   -0.215749    11.00000   -1.50000
H14C  2    0.898262    0.535413   -0.224041    11.00000   -1.50000
AFIX   0
C15   1    1.070976    0.315415   -0.121487    11.00000    0.02265    0.02012 =
         0.01556   -0.00417   -0.00013    0.00211
C16   1    1.169549    0.364131   -0.195662    11.00000    0.02777    0.04694 =
         0.02454   -0.00225    0.01179   -0.00300
AFIX 137
H16A  2    1.159259    0.408692   -0.223981    11.00000   -1.50000
H16B  2    1.188464    0.300350   -0.208795    11.00000   -1.50000
H16C  2    1.232886    0.386660   -0.173932    11.00000   -1.50000
AFIX   0
C21   1    0.643363    0.319567   -0.078169    11.00000    0.02266    0.04588 =
         0.01912   -0.00123    0.00017   -0.00750
AFIX 137
H21A  2    0.632537    0.270499   -0.104283    11.00000   -1.50000
H21B  2    0.613400    0.381011   -0.090480    11.00000   -1.50000
H21C  2    0.601278    0.300878   -0.047471    11.00000   -1.50000
AFIX   0
C22   1    0.673450    0.556071    0.043452    11.00000    0.02694    0.02774 =
         0.02662    0.00046    0.00036    0.00622
AFIX 137
H22A  2    0.671458    0.606584    0.069206    11.00000   -1.50000
H22B  2    0.594560    0.532288    0.037502    11.00000   -1.50000
H22C  2    0.705066    0.582061    0.011862    11.00000   -1.50000
HKLF 4 1 1 0 0 0 1 0 0 0 1
REM  mo_d12104_0m in Pbca
REM R1 =  0.0415 for   2974 Fo > 4sig(Fo)  and  0.0799 for all   4850 data
REM    322 parameters refined using     32 restraints
END
WGHT      0.0453      0.0000
REM Highest difference peak  0.259,  deepest hole -0.200,  1-sigma level  0.044
Q1    1   0.6082  0.5213  0.1681  11.00000  0.05    0.26
Q2    1   0.5817  0.4491  0.1948  11.00000  0.05    0.26
Q3    1   0.7317  0.4543  0.0873  11.00000  0.05    0.25
Q4    1   0.9179  0.3504  0.0178  11.00000  0.05    0.24
Q5    1   0.8052  0.3404 -0.0911  11.00000  0.05    0.23
Q6    1   0.9555  0.2970 -0.0716  11.00000  0.05    0.23
Q7    1   0.8226  0.3539  0.2290  11.00000  0.05    0.22
Q8    1   0.8872  0.3997  0.1096  11.00000  0.05    0.22
Q9    1   0.8389  0.3750 -0.1304  11.00000  0.05    0.22
Q10   1   0.8539  0.3726  0.1499  11.00000  0.05    0.21
Q11   1   0.8776  0.3892 -0.0193  11.00000  0.05    0.20
Q12   1   0.9175  0.3633 -0.0996  11.00000  0.05    0.20
Q13   1   0.8118  0.3533  0.0412  11.00000  0.05    0.19
Q14   1   0.7800  0.3979  0.0013  11.00000  0.05    0.19
Q15   1   0.9137  0.5729 -0.2074  11.00000  0.05    0.18
Q16   1   0.7794  0.3646 -0.0435  11.00000  0.05    0.18
Q17   1   0.8681  0.4366  0.2121  11.00000  0.05    0.17
Q18   1   0.9326  0.3153 -0.0204  11.00000  0.05    0.17
Q19   1   0.8994  0.3805  0.0639  11.00000  0.05    0.17
Q20   1   0.7534  0.3438  0.1977  11.00000  0.05    0.16
;
