# Supplementary material for: Tetra­methyl 1,4-dimethyl-13,14-dioxa­penta­cyclo­[8.2.1.14,7.02,9.03,8]tetra­deca-5,11-diene-5,6,11,12-tetra­carboxyl­ate
Source: Acta Crystallogr Sect E Struct Rep Online. 2012 Sep 22;68(Pt 10):o2961. doi: 10.1107/S1600536812039219 (PMC3470330; doi:10.1107/S1600536812039219)
Supplement: Supplementary file 2 [file e-68-o2961-Isup2.hkl]

# 
# h,k,l, Fc-squared, Fo-squared, sigma(Fo-squared) and status flag 
# 
data_I
_shelx_title ' mo_d12104_0m in Pbca' 
_shelx_refln_list_code          4 
_shelx_F_calc_maximum      275.74 
_exptl_crystal_F_000      1888.00 
_reflns_d_resolution_high  0.7699 
 
loop_ 
 _symmetry_equiv_pos_as_xyz 
 'x, y, z' 
 'x+1/2, -y+1/2, -z' 
 '-x, y+1/2, -z+1/2' 
 '-x+1/2, -y, z+1/2' 
 '-x, -y, -z' 
 '-x-1/2, y-1/2, z' 
 'x, -y-1/2, z-1/2' 
 'x-1/2, y, -z-1/2' 
 
_cell_length_a    11.5170 
_cell_length_b    13.9586 
_cell_length_c    26.4126 
_cell_angle_alpha  90.000 
_cell_angle_beta   90.000 
_cell_angle_gamma  90.000 
 
_shelx_F_squared_multiplier     1.000 
 
loop_ 
 _refln_index_h 
 _refln_index_k 
 _refln_index_l 
 _refln_F_squared_calc 
 _refln_F_squared_meas 
 _refln_F_squared_sigma 
 _refln_observed_status 
   2   0   0    17651.40    17027.21    170.70 o 
   4   0   0    45671.00    45865.31    396.94 o 
   6   0   0      883.10      588.81     82.34 o 
   8   0   0      598.89      439.86     91.27 o 
  10   0   0     9750.79     9381.86    319.07 o 
  12   0   0     1076.09      959.14    155.16 o 
  14   0   0       12.64       16.12    104.67 o 
   2   1   0    31666.27    30425.88    963.70 o 
   4   1   0       40.44       50.46     26.00 o 
   6   1   0     8637.53     9090.39    160.28 o 
   8   1   0     1158.19     1052.37     81.60 o 
  10   1   0        3.85       21.27     49.93 o 
  12   1   0        0.55       68.60     63.71 o 
  14   1   0       76.23      -13.39     74.50 o 
   0   2   0        1.88       27.77     19.61 o 
   2   2   0    21509.72    19509.74    583.85 o 
   4   2   0     4249.17     3946.94    126.13 o 
   6   2   0      110.55      122.08     35.78 o 
   8   2   0     7248.46     7615.42    177.88 o 
  10   2   0      164.79      155.08     58.70 o 
  12   2   0      116.97      145.77     69.36 o 
  14   2   0      564.90      500.55    104.52 o 
   2   3   0     3275.42     3159.62     70.86 o 
   4   3   0    19103.38    19388.43    199.39 o 
   6   3   0     3084.83     3468.37    108.28 o 
   8   3   0      608.21      604.33     72.02 o 
  10   3   0     2790.74     2626.79    132.55 o 
  12   3   0       53.69      136.53     69.04 o 
  14   3   0      650.56      697.70    118.85 o 
   0   4   0    23818.21    23196.08    250.71 o 
   2   4   0     5391.76     5371.07    117.49 o 
   4   4   0      105.70      103.29     30.85 o 
   6   4   0     1791.04     1713.97     82.75 o 
   8   4   0      120.00      157.07     49.75 o 
  10   4   0      112.41      154.70     61.48 o 
  12   4   0        2.67       -1.27     67.10 o 
  14   4   0       10.07       22.28     77.86 o 
   2   5   0     1004.34     1168.61     63.11 o 
   4   5   0     3555.59     3726.29    202.45 o 
   6   5   0     2568.64     2424.62     81.32 o 
   8   5   0      236.01      218.98     53.92 o 
  10   5   0     9902.21     9246.27    250.13 o 
  12   5   0      363.13      359.03     85.56 o 
  14   5   0       61.16       58.76     80.67 o 
   0   6   0      577.47      507.24     66.61 o 
   2   6   0      663.92      644.68     52.57 o 
   4   6   0     2719.05     2673.68     94.61 o 
   6   6   0     1680.52     1625.14     88.98 o 
   8   6   0     4661.00     4282.39    147.97 o 
  10   6   0     1964.91     1907.06    102.38 o 
  12   6   0     1611.22     1582.25    107.01 o 
  14   6   0     1183.11     1397.79    121.17 o 
   2   7   0     7808.05     7882.95    147.68 o 
   4   7   0     1107.79     1204.79     74.36 o 
   6   7   0      752.39      844.68     75.13 o 
   8   7   0      134.08      109.31     49.82 o 
  10   7   0     2705.88     2631.90    143.56 o 
  12   7   0       14.36       14.22     61.40 o 
   0   8   0     5406.65     5653.86    186.43 o 
   2   8   0     3453.23     3559.42    132.54 o 
   4   8   0     2226.50     2444.93    100.65 o 
   6   8   0      451.23      463.01     68.45 o 
   8   8   0      124.93      156.60     57.41 o 
  10   8   0       29.33       53.16     59.01 o 
  12   8   0       50.18       14.24     64.42 o 
   2   9   0     1012.54     1198.85     77.72 o 
   4   9   0      765.02      851.25     79.04 o 
   6   9   0      315.06      244.38     56.70 o 
   8   9   0        0.38      -18.57     46.07 o 
  10   9   0     1130.74     1246.78    117.49 o 
  12   9   0      286.25      244.34     84.67 o 
   0  10   0        9.96       35.34     49.71 o 
   2  10   0      454.14      514.90     66.39 o 
   4  10   0      341.59      400.13     66.60 o 
   6  10   0      218.59      183.23     53.08 o 
   8  10   0       37.73       60.68     55.30 o 
  10  10   0       41.26       -1.54     61.28 o 
  12  10   0        6.01      -61.76     64.68 o 
   2  11   0     1037.14      966.21    100.01 o 
   4  11   0      290.03      401.42    107.68 o 
   6  11   0      906.96      968.71     95.54 o 
   8  11   0      196.50       88.05     61.96 o 
  10  11   0      223.69      364.02     85.48 o 
   0  12   0     2316.83     1894.98    156.33 o 
   2  12   0       10.14       35.84     45.81 o 
   4  12   0     1712.83     1662.30    110.56 o 
   6  12   0       53.30       16.90     51.45 o 
   8  12   0      253.68      267.32     74.67 o 
  10  12   0      302.22      213.73     82.04 o 
   2  13   0      845.79      901.56     94.71 o 
   4  13   0     2156.48     1868.41    121.59 o 
   6  13   0      168.23      191.58     72.34 o 
   8  13   0       67.05        5.37     60.30 o 
  10  13   0      182.42      174.81     80.88 o 
   0  14   0     1513.33     1749.52    169.15 o 
   2  14   0      846.76      843.66    102.44 o 
   4  14   0     1014.64      942.84    105.30 o 
   6  14   0       21.80       -7.27     56.85 o 
   8  14   0       10.88      -36.37     60.22 o 
   2  15   0      825.93      917.92    105.08 o 
   4  15   0      525.88      635.88    104.07 o 
   6  15   0      164.87      153.26     74.01 o 
   8  15   0      158.12      243.44     83.83 o 
   0  16   0       44.88       78.65     92.24 o 
   2  16   0        1.00       12.30     60.15 o 
   4  16   0      155.78        8.96     61.88 o 
   6  16   0      101.37      117.30     72.40 o 
   2  17   0      354.92      360.22     88.63 o 
   4  17   0       23.19      -45.97     58.90 o 
   0  18   0       56.41       65.83    108.17 o 
   1   1   1    15757.95    15112.92    266.37 o 
   2   1   1      300.22      265.48     20.77 o 
   3   1   1    14300.79    14270.78     98.60 o 
   4   1   1     5845.49     5613.31     77.62 o 
   5   1   1       50.22       58.23     21.08 o 
   6   1   1      265.33      360.94     36.98 o 
   7   1   1       18.51       29.70     24.87 o 
   8   1   1      260.70      273.00     37.32 o 
   9   1   1      407.15      402.04     47.12 o 
  10   1   1     1357.60     1344.12     72.10 o 
  11   1   1      141.48      110.80     43.24 o 
  12   1   1      119.48      104.71     46.37 o 
  13   1   1      239.44      283.78     58.09 o 
  14   1   1       70.10       46.59     52.60 o 
   0   2   1      398.06      391.67     11.63 o 
   1   2   1    74641.74    71851.17    309.14 o 
   2   2   1     2100.20     2021.22     34.57 o 
   3   2   1      104.07       88.54     18.02 o 
   4   2   1     5507.42     5382.19     73.98 o 
   5   2   1     1270.36     1383.42     48.22 o 
   6   2   1      345.57      363.32     35.87 o 
   7   2   1     1221.03     1247.36     54.99 o 
   8   2   1     3494.99     3581.51     90.18 o 
   9   2   1     2622.65     2524.48     85.02 o 
  10   2   1      300.26      310.36     48.18 o 
  11   2   1       65.84       91.70     41.14 o 
  12   2   1      160.59      185.19     50.88 o 
  13   2   1       23.35       -3.32     45.72 o 
  14   2   1      100.31      187.97     61.31 o 
   1   3   1    23706.59    22743.59    113.49 o 
   2   3   1    36163.77    35394.21    176.53 o 
   3   3   1       21.83       23.50     14.62 o 
   4   3   1        3.17       -0.77     17.81 o 
   5   3   1       47.92       54.48     22.14 o 
   6   3   1      650.37      691.99     57.03 o 
   7   3   1     7394.19     7378.71    141.27 o 
   8   3   1      968.59     1007.63     68.87 o 
   9   3   1      408.20      355.44     46.32 o 
  10   3   1     1168.37     1079.59     70.31 o 
  11   3   1      120.83      100.42     44.05 o 
  12   3   1      249.81      250.77     52.71 o 
  13   3   1      254.24      328.25     62.12 o 
  14   3   1        2.74       14.15     52.74 o 
   0   4   1    76031.33    73190.10    583.13 o 
   1   4   1        1.11       19.30     15.93 o 
   2   4   1      853.71      738.60     32.14 o 
   3   4   1     1877.20     2271.62     51.72 o 
   4   4   1      128.31      116.11     21.11 o 
   5   4   1      511.92      558.73     39.32 o 
   6   4   1      571.10      654.38     44.18 o 
   7   4   1       44.07       43.80     26.24 o 
   8   4   1      116.70      104.35     33.21 o 
   9   4   1       67.38       10.63     31.33 o 
  10   4   1      466.22      459.42     55.52 o 
  11   4   1        0.11      -16.89     39.10 o 
  12   4   1      144.55      127.07     47.86 o 
  13   4   1      929.14      948.00     85.39 o 
  14   4   1       14.58       39.22     54.91 o 
   1   5   1     6486.76     6253.38    105.73 o 
   2   5   1       22.47       29.06     17.96 o 
   3   5   1      201.48      305.93     30.64 o 
   4   5   1      274.81      323.88     34.18 o 
   5   5   1     2118.33     2078.89     61.84 o 
   6   5   1      163.70      213.93     27.99 o 
   7   5   1      352.45      339.66     46.51 o 
   8   5   1        5.75       -2.28     27.60 o 
   9   5   1        4.80       17.57     32.93 o 
  10   5   1       97.56       65.33     37.93 o 
  11   5   1     2122.21     2066.63     93.73 o 
  12   5   1       14.72       15.37     43.66 o 
  13   5   1       12.93       26.89     49.26 o 
  14   5   1      244.41      288.17     67.43 o 
   0   6   1     1616.24     1562.96     33.89 o 
   1   6   1     5203.09     5788.11     81.86 o 
   2   6   1      762.04      710.17     37.28 o 
   3   6   1      349.68      304.00     33.70 o 
   4   6   1     2353.04     2346.45     62.74 o 
   5   6   1     5762.59     6278.29    104.94 o 
   6   6   1     1592.19     1566.98     61.43 o 
   7   6   1      271.53      249.03     36.11 o 
   8   6   1      844.52      870.09     60.11 o 
   9   6   1      232.86      246.70     36.69 o 
  10   6   1        1.99       16.84     29.69 o 
  11   6   1       65.40       79.20     35.42 o 
  12   6   1       73.62       83.36     39.21 o 
  13   6   1      201.28      252.37     48.44 o 
  14   6   1       39.99       31.96     44.54 o 
   1   7   1     5707.83     5624.85    109.43 o 
   2   7   1      119.32       90.75     23.47 o 
   3   7   1     3943.09     4129.67    114.59 o 
   4   7   1      264.16      250.96     31.60 o 
   5   7   1       56.30       36.22     24.59 o 
   6   7   1       26.63       25.27     26.81 o 
   7   7   1      629.19      721.74     54.45 o 
   8   7   1      273.54      265.64     43.29 o 
   9   7   1      850.09      812.12     65.91 o 
  10   7   1      664.34      609.28     64.41 o 
  11   7   1      900.24      822.89     75.17 o 
  12   7   1      357.00      431.67     64.01 o 
  13   7   1        1.20       31.73     49.75 o 
   0   8   1     2377.33     2289.85     88.14 o 
   1   8   1      860.39      865.83     45.40 o 
   2   8   1     1046.70     1096.53     49.89 o 
   3   8   1     1153.48     1282.28     53.00 o 
   4   8   1       86.23      104.54     27.43 o 
   5   8   1      902.71      885.56     53.17 o 
   6   8   1      883.33      912.83     57.55 o 
   7   8   1     1176.41     1179.50     66.03 o 
   8   8   1      152.39      160.15     39.51 o 
   9   8   1      924.05      875.74     68.86 o 
  10   8   1      144.09      115.73     43.39 o 
  11   8   1        0.28      -38.24     38.24 o 
  12   8   1        1.88        3.93     46.29 o 
  13   8   1       20.92       36.18     52.03 o 
   1   9   1     2251.48     2421.06     47.92 o 
   2   9   1      740.56      654.76     44.20 o 
   3   9   1     2633.39     2771.12     86.58 o 
   4   9   1      234.77      182.15     33.90 o 
   5   9   1      117.45      122.77     32.73 o 
   6   9   1        6.35      -14.29     29.28 o 
   7   9   1      129.81      172.53     39.91 o 
   8   9   1       57.43       29.40     35.59 o 
   9   9   1      698.18      745.63     68.25 o 
  10   9   1        3.07        2.46     41.03 o 
  11   9   1       21.33       17.82     43.52 o 
  12   9   1      116.62       91.37     52.30 o 
   0  10   1     1228.30     1196.63    112.15 o 
   1  10   1      432.76      389.79     25.64 o 
   2  10   1        8.84        1.12     24.17 o 
   3  10   1       53.11       46.42     27.57 o 
   4  10   1        0.09        4.90     28.63 o 
   5  10   1     1925.07     1805.69     73.60 o 
   6  10   1      135.47       95.38     36.80 o 
   7  10   1      451.11      453.93     54.96 o 
   8  10   1        3.21       -9.91     35.25 o 
   9  10   1      373.56      349.89     55.42 o 
  10  10   1       14.29       37.27     44.01 o 
  11  10   1      634.40      767.41     81.30 o 
  12  10   1       28.18       20.96     50.58 o 
   1  11   1        5.83       -2.30     27.07 o 
   2  11   1      239.27      220.42     28.01 o 
   3  11   1      801.18      841.68     58.53 o 
   4  11   1       16.17        7.53     31.28 o 
   5  11   1      710.88      643.97     58.73 o 
   6  11   1        9.14       23.64     33.31 o 
   7  11   1       57.32       34.71     38.18 o 
   8  11   1      371.54      409.87     57.89 o 
   9  11   1       79.72       80.36     45.97 o 
  10  11   1       19.56       -0.89     42.05 o 
  11  11   1      149.66      117.92     54.92 o 
   0  12   1      157.89      175.44     54.57 o 
   1  12   1     1024.00      976.69     63.38 o 
   2  12   1        8.65      -12.54     29.70 o 
   3  12   1     1865.82     1812.59     79.09 o 
   4  12   1       43.61       48.61     34.91 o 
   5  12   1      560.32      603.50     61.59 o 
   6  12   1       32.12       -9.04     36.00 o 
   7  12   1     1062.87     1056.33     76.09 o 
   8  12   1       30.12       61.99     42.51 o 
   9  12   1       25.51       35.74     44.64 o 
  10  12   1        3.85        0.37     45.51 o 
  11  12   1       56.69       26.02     52.84 o 
   1  13   1      589.35      573.25     59.55 o 
   2  13   1      148.40      225.61     43.30 o 
   3  13   1      802.40      841.62     65.65 o 
   4  13   1       12.93       49.81     37.19 o 
   5  13   1     1346.80     1308.79     78.49 o 
   6  13   1        0.06        0.30     37.40 o 
   7  13   1      472.62      530.00     66.02 o 
   8  13   1       52.35       -3.57     41.92 o 
   9  13   1        0.03      -22.24     45.49 o 
  10  13   1      142.61      131.69     55.28 o 
   0  14   1       85.76      173.87     61.45 o 
   1  14   1      655.29      629.19     63.30 o 
   2  14   1       79.56       77.79     38.95 o 
   3  14   1      226.36      165.35     45.25 o 
   4  14   1        3.10       -5.08     37.04 o 
   5  14   1       94.69      135.88     45.13 o 
   6  14   1      272.22      176.94     50.66 o 
   7  14   1        2.51      -39.04     39.04 o 
   8  14   1      138.22      124.16     50.22 o 
   9  14   1       52.63       76.53     51.13 o 
   1  15   1        0.03      -36.02     36.02 o 
   2  15   1        1.04       -8.95     38.89 o 
   3  15   1       82.31       46.84     41.81 o 
   4  15   1       32.22       18.25     40.56 o 
   5  15   1      184.41      214.61     51.91 o 
   6  15   1        3.51      -40.46     40.46 o 
   7  15   1       73.08       68.03     49.34 o 
   8  15   1        0.68       -8.91     46.68 o 
   0  16   1        3.76       46.04     59.72 o 
   1  16   1        0.03       -4.91     40.22 o 
   2  16   1       80.57       77.04     45.22 o 
   3  16   1       93.22       84.86     47.36 o 
   4  16   1       42.34       -0.37     44.69 o 
   5  16   1       27.57        9.10     44.84 o 
   6  16   1      101.90       92.98     50.78 o 
   1  17   1       96.69       52.72     49.10 o 
   2  17   1       67.50       86.45     50.09 o 
   3  17   1      364.36      382.20     64.57 o 
   4  17   1        0.88      -26.62     44.28 o 
   5  17   1      109.78      102.26     53.19 o 
   0  18   1       97.03      101.37     74.84 o 
   1  18   1      142.88      150.93     54.10 o 
   0   0   2    10862.45     8212.60     76.90 o 
   1   0   2    17327.53    17252.91     86.32 o 
   2   0   2     7249.16     7101.22     86.61 o 
   3   0   2    23735.68    22332.45    451.61 o 
   4   0   2     1090.44     1077.03     54.38 o 
   5   0   2     4342.54     4329.53    104.02 o 
   6   0   2      862.21      981.47     61.93 o 
   7   0   2     1105.16     1231.28     77.14 o 
   8   0   2        7.19       26.97     38.04 o 
   9   0   2      971.54     1003.11     85.02 o 
  10   0   2       88.72       32.44     51.64 o 
  11   0   2        3.05      -19.66     51.49 o 
  12   0   2      130.20       31.53    100.50 o 
  13   0   2      133.19      113.90     70.51 o 
  14   0   2       65.99      214.14     86.50 o 
   1   1   2    15794.61    14904.95     63.07 o 
   2   1   2    10036.30     9351.87     84.45 o 
   3   1   2     2698.59     2687.76     46.99 o 
   4   1   2       41.02       26.03     17.74 o 
   5   1   2     2887.86     3172.77     64.32 o 
   6   1   2      894.36     1120.69     53.68 o 
   7   1   2     2209.48     2292.97     68.44 o 
   8   1   2      194.09      221.96     34.43 o 
   9   1   2     1155.71     1231.65     65.67 o 
  10   1   2     1124.49     1175.05     70.74 o 
  11   1   2       38.12        0.48     37.24 o 
  12   1   2        2.79       41.16     40.88 o 
  13   1   2      112.58      170.99     52.94 o 
  14   1   2       86.01       52.30     55.61 o 
   0   2   2      691.67      714.85     16.75 o 
   1   2   2     4673.98     4529.43     47.26 o 
   2   2   2      602.48      594.68     24.32 o 
   3   2   2     2483.68     2355.89     46.35 o 
   4   2   2     6360.89     6409.24    131.82 o 
   5   2   2     1967.71     2046.08     55.54 o 
   6   2   2      408.60      444.99     38.41 o 
   7   2   2     2036.39     1988.95     65.34 o 
   8   2   2      500.25      551.33     48.80 o 
   9   2   2      904.25      892.23     59.63 o 
  10   2   2       11.70       20.05     34.24 o 
  11   2   2      918.44     1035.23     73.96 o 
  12   2   2        5.53       -7.76     40.13 o 
  13   2   2       30.02       48.05     47.42 o 
  14   2   2       42.28       80.38     55.39 o 
   1   3   2     8202.93     7709.02     88.87 o 
   2   3   2     6547.17     6132.60     74.32 o 
   3   3   2     4767.97     4873.52     77.79 o 
   4   3   2       78.28       48.30     19.56 o 
   5   3   2      396.38      358.82     35.09 o 
   6   3   2        7.38        7.48     22.50 o 
   7   3   2      688.00      760.42     47.76 o 
   8   3   2       17.87       26.51     27.32 o 
   9   3   2     1135.65     1120.27     65.90 o 
  10   3   2      107.28       93.61     37.66 o 
  11   3   2      603.63      639.99     63.54 o 
  12   3   2        9.30       24.01     42.49 o 
  13   3   2      168.12      113.81     53.46 o 
  14   3   2       68.13      112.28     57.85 o 
   0   4   2     8414.54     7853.74     75.94 o 
   1   4   2       96.66       87.77     12.20 o 
   2   4   2     6041.26     5773.64     87.82 o 
   3   4   2     2340.83     2406.67     52.35 o 
   4   4   2     3288.94     3005.18     55.85 o 
   5   4   2      459.24      394.40     32.16 o 
   6   4   2     1262.92     1277.63     53.54 o 
   7   4   2      786.54      813.05     51.07 o 
   8   4   2       53.30       49.55     29.89 o 
   9   4   2       27.35        2.43     31.85 o 
  10   4   2       99.73      115.24     40.43 o 
  11   4   2       16.65      -17.06     38.87 o 
  12   4   2       58.74       84.83     45.94 o 
  13   4   2        3.51       29.49     47.30 o 
  14   4   2       21.07       25.83     55.37 o 
   1   5   2        0.24        7.54     15.55 o 
   2   5   2     1994.78     1901.29     48.29 o 
   3   5   2     1756.34     1777.61     49.96 o 
   4   5   2     9259.43     9416.36    110.95 o 
   5   5   2      155.08      152.81     27.98 o 
   6   5   2        8.00       27.44     22.23 o 
   7   5   2     2278.79     2172.80     65.47 o 
   8   5   2        0.03        5.49     29.60 o 
   9   5   2     1026.70     1021.37     65.10 o 
  10   5   2      209.68      228.96     45.30 o 
  11   5   2       92.11      117.74     44.50 o 
  12   5   2      366.75      399.18     59.95 o 
  13   5   2      403.17      460.63     68.37 o 
  14   5   2       21.17        3.74     54.11 o 
   0   6   2      298.03      286.77     23.85 o 
   1   6   2     2673.76     2902.48     64.30 o 
   2   6   2     1381.00     1439.30     50.65 o 
   3   6   2       64.42       28.53     20.75 o 
   4   6   2      990.97      929.42     45.80 o 
   5   6   2       10.82       17.90     21.70 o 
   6   6   2      636.22      683.91     46.88 o 
   7   6   2      121.07      134.49     32.72 o 
   8   6   2     3612.88     3585.50     87.97 o 
   9   6   2     3614.64     3620.44     94.10 o 
  10   6   2      256.85      237.90     38.50 o 
  11   6   2        2.09      -10.93     34.87 o 
  12   6   2      207.39      261.48     50.10 o 
  13   6   2        0.40        2.37     39.49 o 
  14   6   2       55.42       88.01     47.92 o 
   1   7   2      264.42      298.20     32.11 o 
   2   7   2      173.91      185.66     26.58 o 
   3   7   2     1642.26     1671.49     55.99 o 
   4   7   2      267.15      310.55     35.25 o 
   5   7   2      480.94      520.74     43.33 o 
   6   7   2      194.77      164.03     32.72 o 
   7   7   2      610.77      758.33     56.67 o 
   8   7   2       44.44       62.07     34.93 o 
   9   7   2       94.97       50.83     36.98 o 
  10   7   2      177.54      144.74     45.60 o 
  11   7   2      407.95      381.12     82.91 o 
  12   7   2        0.00       55.61     45.36 o 
  13   7   2      275.74      306.75     64.19 o 
   0   8   2      603.50      585.73     28.01 o 
   1   8   2      385.10      400.59     26.87 o 
   2   8   2        1.14        5.35     21.35 o 
   3   8   2      387.94      402.86     38.98 o 
   4   8   2        9.19       -5.97     22.37 o 
   5   8   2       60.10       42.96     27.23 o 
   6   8   2      321.99      361.91     43.98 o 
   7   8   2      208.49      133.15     36.63 o 
   8   8   2        2.60      -30.85     30.85 o 
   9   8   2      214.46      210.65     44.33 o 
  10   8   2        0.23        8.71     40.02 o 
  11   8   2       15.23      -16.24     40.92 o 
  12   8   2        7.34       -1.73     45.29 o 
  13   8   2       85.95       93.39     54.54 o 
   1   9   2       33.21       16.30     16.30 o 
   2   9   2      531.05      493.85     41.46 o 
   3   9   2     1286.52     1404.58     58.86 o 
   4   9   2      362.62      339.00     39.53 o 
   5   9   2       14.53       12.22     26.57 o 
   6   9   2       28.35        8.32     29.92 o 
   7   9   2       18.16       60.77     33.88 o 
   8   9   2      208.61      203.01     43.56 o 
   9   9   2      219.42      219.01     47.51 o 
  10   9   2      750.62      796.95     72.74 o 
  11   9   2       18.16       -5.32     42.02 o 
  12   9   2       69.87       57.31     49.13 o 
   0  10   2       82.72       71.56     39.41 o 
   1  10   2       46.65       45.16     16.94 o 
   2  10   2      125.17       91.41     28.77 o 
   3  10   2        0.11      -21.60     23.13 o 
   4  10   2      297.52      384.23     45.68 o 
   5  10   2      100.69      164.37     37.34 o 
   6  10   2        0.33       -1.75     31.24 o 
   7  10   2       22.88       64.53     36.73 o 
   8  10   2       81.04       53.94     38.31 o 
   9  10   2        3.23       -3.83     38.97 o 
  10  10   2        0.26      -26.30     39.71 o 
  11  10   2       40.87       21.03     47.86 o 
  12  10   2       31.12       28.21     50.18 o 
   1  11   2       14.20        2.77     15.28 o 
   2  11   2     1270.90     1149.52     44.97 o 
   3  11   2      278.66      265.10     40.63 o 
   4  11   2       30.81       42.97     32.23 o 
   5  11   2      149.77      114.90     37.76 o 
   6  11   2       82.80      106.44     38.30 o 
   7  11   2      285.27      343.12     51.59 o 
   8  11   2      115.76      144.98     44.43 o 
   9  11   2       39.99       13.29     41.73 o 
  10  11   2       48.83       48.09     45.82 o 
  11  11   2      235.71      236.85     60.35 o 
   0  12   2     1839.21     1922.66    110.28 o 
   1  12   2      508.61      465.49     51.41 o 
   2  12   2       76.11      107.90     35.13 o 
   3  12   2      295.54      318.75     45.49 o 
   4  12   2      318.96      362.88     48.21 o 
   5  12   2       41.23       44.57     35.12 o 
   6  12   2      181.75      181.24     44.16 o 
   7  12   2      275.13      263.13     50.06 o 
   8  12   2        0.83      -26.25     38.65 o 
   9  12   2        3.25       31.10     43.50 o 
  10  12   2       63.98       86.12     50.29 o 
  11  12   2      398.10      442.50     70.67 o 
   1  13   2       13.64       10.19     33.25 o 
   2  13   2        8.30       30.20     34.24 o 
   3  13   2        1.79      -18.72     31.79 o 
   4  13   2      185.55      162.99     42.60 o 
   5  13   2       17.29       37.61     38.02 o 
   6  13   2      178.32      142.84     46.60 o 
   7  13   2        7.89        2.06     40.31 o 
   8  13   2      208.86      204.83     53.58 o 
   9  13   2        0.03      -19.99     44.40 o 
  10  13   2      254.41      373.80     65.93 o 
   0  14   2      447.08      458.49     91.95 o 
   1  14   2      712.84      764.63     66.86 o 
   2  14   2      663.25      716.79     65.57 o 
   3  14   2      100.35       55.03     40.01 o 
   4  14   2      611.58      603.64     65.32 o 
   5  14   2        6.27       -2.96     37.97 o 
   6  14   2        1.53       -5.62     38.84 o 
   7  14   2      224.97      361.83     59.70 o 
   8  14   2        1.35        9.69     44.98 o 
   9  14   2       47.24       85.90     52.18 o 
   1  15   2        0.03       17.93     38.51 o 
   2  15   2       19.74        6.63     38.89 o 
   3  15   2      604.11      566.81     66.27 o 
   4  15   2      520.50      538.86     65.50 o 
   5  15   2       22.81       43.14     43.87 o 
   6  15   2       97.00       72.94     48.09 o 
   7  15   2      772.28      841.23     81.74 o 
   8  15   2       76.79      123.57     52.72 o 
   0  16   2        5.19      -57.17     57.17 o 
   1  16   2       21.35        3.99     41.98 o 
   2  16   2        5.20       16.81     41.96 o 
   3  16   2       42.77       43.91     44.12 o 
   4  16   2        2.56       -8.78     43.81 o 
   5  16   2       91.56       91.79     48.55 o 
   6  16   2       16.80       64.38     50.07 o 
   1  17   2      450.87      453.56     68.08 o 
   2  17   2       27.72       47.12     47.12 o 
   3  17   2        2.74       85.84     50.93 o 
   4  17   2       99.60       91.91     61.34 o 
   5  17   2       23.82       23.17     68.71 o 
   0  18   2       95.00       45.59     76.12 o 
   1  18   2       16.22       34.82     59.75 o 
   1   1   3      196.90      182.04     12.24 o 
   2   1   3     2508.47     2389.56     44.15 o 
   3   1   3    22510.41    22020.21    121.92 o 
   4   1   3     1911.07     1937.03     47.22 o 
   5   1   3     6621.47     7030.97    101.66 o 
   6   1   3     6307.30     6877.86     99.98 o 
   7   1   3     1412.25     1455.70     55.64 o 
   8   1   3      975.87      992.37     55.94 o 
   9   1   3     5830.34     5943.06    119.87 o 
  10   1   3      154.83      107.55     39.22 o 
  11   1   3       14.73       -1.72     36.83 o 
  12   1   3       42.13       25.80     42.99 o 
  13   1   3      463.25      541.02     71.08 o 
  14   1   3        1.96      -17.91     50.70 o 
   0   2   3     1489.12     1522.96     24.63 o 
   1   2   3      787.60      868.85     23.49 o 
   2   2   3      848.09      725.08     27.44 o 
   3   2   3     1852.48     1934.81     42.54 o 
   4   2   3     7586.52     7233.72    179.64 o 
   5   2   3     9186.14     9532.42    107.82 o 
   6   2   3     2377.41     2511.43     65.59 o 
   7   2   3        0.67       10.48     23.74 o 
   8   2   3      292.55      359.15     43.34 o 
   9   2   3     2524.64     2571.37     85.13 o 
  10   2   3      398.28      366.99     49.30 o 
  11   2   3     1771.75     1612.05     82.66 o 
  12   2   3      181.95      119.28     46.85 o 
  13   2   3        1.95       18.73     47.60 o 
  14   2   3      364.91      496.47     72.69 o 
   1   3   3     8860.94     8495.68     61.39 o 
   2   3   3       77.99      114.54     17.96 o 
   3   3   3     1214.85     1195.03     37.72 o 
   4   3   3       13.76       22.70     18.16 o 
   5   3   3        9.32        6.98     20.25 o 
   6   3   3       33.11       28.63     21.70 o 
   7   3   3     1208.69     1076.26     52.34 o 
   8   3   3        4.30       29.96     28.21 o 
   9   3   3      184.40      138.62     35.72 o 
  10   3   3      182.89      122.51     52.56 o 
  11   3   3       50.53       49.93     40.53 o 
  12   3   3       22.85       -0.66     40.59 o 
  13   3   3       17.86       15.37     46.36 o 
  14   3   3      100.59       83.75     55.90 o 
   0   4   3    43063.89    41997.34    326.14 o 
   1   4   3     4036.96     3855.63     36.22 o 
   2   4   3      916.60      846.91     33.54 o 
   3   4   3     3626.08     3741.17     67.87 o 
   4   4   3     1048.76     1252.37     39.65 o 
   5   4   3      307.64      367.63     31.93 o 
   6   4   3     2852.22     2722.47     70.50 o 
   7   4   3        4.33       -6.29     23.83 o 
   8   4   3       68.15      112.15     33.42 o 
   9   4   3      172.61      126.35     35.87 o 
  10   4   3     2338.92     2372.44     91.83 o 
  11   4   3        0.02       14.36     39.49 o 
  12   4   3      113.19       85.14     46.35 o 
  13   4   3       22.16       13.66     46.19 o 
  14   4   3      196.98      280.40     66.11 o 
   1   5   3     4313.76     4116.04     37.16 o 
   2   5   3     7453.02     7410.11     86.65 o 
   3   5   3      214.72      242.14     28.75 o 
   4   5   3     2476.61     2687.67     63.71 o 
   5   5   3      308.94      230.67     30.05 o 
   6   5   3     1717.21     1781.40     55.16 o 
   7   5   3      151.28      148.69     28.74 o 
   8   5   3     2004.29     1935.29     73.71 o 
   9   5   3       18.99        8.78     33.36 o 
  10   5   3      188.97      189.02     45.37 o 
  11   5   3      177.81      230.03     49.77 o 
  12   5   3       97.76      107.35     46.46 o 
  13   5   3       12.72       -0.28     47.57 o 
  14   5   3      132.34      161.55     62.72 o 
   0   6   3     2983.34     2848.45     61.69 o 
   1   6   3        0.65       11.06     13.06 o 
   2   6   3       44.92       14.56     12.15 o 
   3   6   3     1761.66     1857.30     54.71 o 
   4   6   3      982.39     1140.62     48.52 o 
   5   6   3     3330.71     3448.81     89.12 o 
   6   6   3      407.55      416.56     41.09 o 
   7   6   3       39.96       28.61     28.18 o 
   8   6   3      772.15      823.38     52.95 o 
   9   6   3      263.15      307.49     41.50 o 
  10   6   3      458.21      526.60     61.12 o 
  11   6   3      119.78       90.87     39.51 o 
  12   6   3      110.50      141.68     44.50 o 
  13   6   3        5.74        1.59     42.91 o 
  14   6   3       25.79        2.49     46.91 o 
   1   7   3     1934.30     1801.45     42.70 o 
   2   7   3      964.09      910.20     43.51 o 
   3   7   3      265.79      325.42     34.29 o 
   4   7   3     1141.67     1159.66     51.42 o 
   5   7   3       85.97      106.90     28.67 o 
   6   7   3      216.52      223.92     34.88 o 
   7   7   3       22.03       24.34     28.63 o 
   8   7   3      232.32      220.44     41.66 o 
   9   7   3      309.85      299.53     47.44 o 
  10   7   3     2017.07     2130.20     93.43 o 
  11   7   3      459.11      473.55     63.88 o 
  12   7   3       49.63       69.89     48.19 o 
  13   7   3        2.26       16.77     48.94 o 
   0   8   3     1922.85     2104.34     50.02 o 
   1   8   3      124.30      156.66     21.84 o 
   2   8   3      371.21      350.06     35.40 o 
   3   8   3     1212.15     1360.05     54.83 o 
   4   8   3        2.34        6.84     22.97 o 
   5   8   3      315.93      275.85     36.66 o 
   6   8   3       70.15       41.16     30.21 o 
   7   8   3      278.92      242.33     41.14 o 
   8   8   3        2.25        1.95     32.00 o 
   9   8   3       25.95       -9.14     34.72 o 
  10   8   3       10.01       31.58     39.90 o 
  11   8   3      257.18      259.60     53.87 o 
  12   8   3       39.19       77.20     48.86 o 
  13   8   3       18.90      -35.43     48.17 o 
   1   9   3      112.04      122.44     21.42 o 
   2   9   3     1754.19     1917.09     63.65 o 
   3   9   3      451.99      455.71     43.54 o 
   4   9   3     1402.04     1513.27     63.24 o 
   5   9   3        0.52      -24.54     24.54 o 
   6   9   3       98.03       90.22     32.76 o 
   7   9   3       88.36       61.20     34.19 o 
   8   9   3      142.72      151.04     42.21 o 
   9   9   3       64.98       55.88     41.07 o 
  10   9   3      571.15      547.90     65.24 o 
  11   9   3       31.08       37.67     45.75 o 
  12   9   3       33.65       26.76     48.46 o 
   0  10   3       94.64       84.85     25.35 o 
   1  10   3       41.47       67.82     21.42 o 
   2  10   3     1285.31     1252.19     45.79 o 
   3  10   3       94.64       51.56     28.48 o 
   4  10   3     2399.40     2346.28     80.34 o 
   5  10   3      416.21      336.06     44.59 o 
   6  10   3       38.83        9.04     31.51 o 
   7  10   3       59.46       28.88     35.65 o 
   8  10   3       44.05       28.07     38.53 o 
   9  10   3      317.87      411.50     58.05 o 
  10  10   3       61.42       91.48     46.47 o 
  11  10   3      104.97      114.05     50.27 o 
  12  10   3        7.64       21.66     49.90 o 
   1  11   3      319.25      298.92     27.39 o 
   2  11   3      954.39     1071.06     45.69 o 
   3  11   3      856.24     1057.76     62.91 o 
   4  11   3      543.14      540.87     54.20 o 
   5  11   3      134.93      152.59     39.52 o 
   6  11   3     1094.88     1176.91     70.97 o 
   7  11   3       10.60       38.03     38.14 o 
   8  11   3      132.52      110.95     45.49 o 
   9  11   3       33.79        7.43     41.54 o 
  10  11   3      281.66      274.66     57.51 o 
  11  11   3        6.90       18.30     48.49 o 
   0  12   3      880.81      908.96     88.68 o 
   1  12   3      262.47      256.13     42.24 o 
   2  12   3      288.48      392.91     51.49 o 
   3  12   3     1852.77     1895.57     66.90 o 
   4  12   3       15.73       29.62     34.15 o 
   5  12   3      219.24      217.43     43.73 o 
   6  12   3       15.44      -25.09     34.90 o 
   7  12   3      386.93      353.32     54.13 o 
   8  12   3        0.51        1.86     40.31 o 
   9  12   3        7.39       21.24     43.56 o 
  10  12   3      155.57      119.83     52.48 o 
  11  12   3      154.14      242.23     63.43 o 
   1  13   3      201.04      102.43     37.58 o 
   2  13   3      315.52      293.97     46.13 o 
   3  13   3      426.16      476.84     54.97 o 
   4  13   3        3.17       17.48     35.70 o 
   5  13   3      228.53      274.45     49.15 o 
   6  13   3      160.33      196.25     46.94 o 
   7  13   3       56.65       20.97     42.19 o 
   8  13   3        0.06       16.29     42.19 o 
   9  13   3        3.19      -25.29     44.79 o 
  10  13   3        3.31        1.57     46.88 o 
   0  14   3      290.31      244.65     67.78 o 
   1  14   3       96.16       91.61     41.17 o 
   2  14   3      259.49      248.64     47.60 o 
   3  14   3       62.70       52.92     38.66 o 
   4  14   3       46.68       74.93     40.76 o 
   5  14   3      351.71      305.54     55.61 o 
   6  14   3       36.95       56.00     43.08 o 
   7  14   3       63.82      140.32     49.46 o 
   8  14   3      115.88      105.41     50.68 o 
   9  14   3        5.01      -11.75     48.03 o 
   1  15   3        9.57       40.15     40.03 o 
   2  15   3       68.35       64.19     42.28 o 
   3  15   3        0.64      -20.69     37.35 o 
   4  15   3       66.96       44.84     41.93 o 
   5  15   3       27.33       21.55     42.06 o 
   6  15   3        0.17      -40.84     40.84 o 
   7  15   3        3.16      -13.28     43.28 o 
   8  15   3      242.28      317.93     71.78 o 
   0  16   3      310.88      250.99    107.97 o 
   1  16   3       46.99        1.92     40.86 o 
   2  16   3        0.03       24.44     42.14 o 
   3  16   3      107.42      176.52     51.49 o 
   4  16   3       28.08       22.88     45.22 o 
   5  16   3        4.00        7.07     43.81 o 
   6  16   3      251.48      253.29     70.46 o 
   1  17   3        1.34       11.15     44.86 o 
   2  17   3       13.94       14.73     45.83 o 
   3  17   3        1.07       10.42     51.83 o 
   4  17   3       42.11       26.56     55.52 o 
   0  18   3        0.24      -20.39     98.46 o 
   0   0   4    65380.28    61530.40    220.03 o 
   1   0   4      114.70      106.98     13.69 o 
   2   0   4     9577.94     9497.74     94.01 o 
   3   0   4    24233.09    23463.93    347.32 o 
   4   0   4    11167.25    11626.18    144.70 o 
   5   0   4     2482.90     2441.72    107.20 o 
   6   0   4       12.93       17.67     30.14 o 
   7   0   4     4226.02     4780.94    130.64 o 
   8   0   4        7.82        2.52     37.56 o 
   9   0   4     1034.51     1014.63     86.94 o 
  10   0   4     3665.41     3910.39    152.67 o 
  11   0   4      146.54      183.56     64.24 o 
  12   0   4       60.22       95.09     64.46 o 
  13   0   4     1218.89     1321.75    127.88 o 
  14   0   4      167.21      286.43    168.95 o 
   1   1   4     7188.16     6998.25     49.15 o 
   2   1   4    10249.20    10199.33     70.51 o 
   3   1   4     3238.10     2873.39     47.99 o 
   4   1   4        5.63        3.07     16.96 o 
   5   1   4     4795.54     5015.32     78.24 o 
   6   1   4     1029.46     1221.38     49.54 o 
   7   1   4      136.26      146.50     29.49 o 
   8   1   4       20.62       13.11     27.69 o 
   9   1   4     1058.34     1204.26     63.46 o 
  10   1   4        0.45       21.70     33.14 o 
  11   1   4       27.32       18.94     38.65 o 
  12   1   4       42.11       16.99     41.40 o 
  13   1   4        8.10       42.89     46.25 o 
  14   1   4       12.51        1.30     50.16 o 
   0   2   4     5336.56     4986.34     43.83 o 
   1   2   4    70040.30    65965.93    598.89 o 
   2   2   4      564.63      565.87     25.78 o 
   3   2   4     3965.91     3850.43     56.36 o 
   4   2   4      374.57      370.08     28.61 o 
   5   2   4      666.94      792.19     40.82 o 
   6   2   4       16.01       30.91     22.17 o 
   7   2   4     2246.86     2403.36     69.32 o 
   8   2   4      533.36      491.49     47.47 o 
   9   2   4      878.88      887.95     60.04 o 
  10   2   4      247.84      192.10     41.30 o 
  11   2   4     1509.89     1500.77     82.11 o 
  12   2   4        4.63        4.49     41.11 o 
  13   2   4        2.85        3.07     46.44 o 
  14   2   4       21.55       17.22     53.79 o 
   1   3   4    39633.52    38047.71    320.83 o 
   2   3   4     2364.21     2183.52     42.22 o 
   3   3   4      940.19      810.48     34.18 o 
   4   3   4     2450.32     2266.31     53.69 o 
   5   3   4        5.46        2.49     20.20 o 
   6   3   4     2662.71     2798.92     69.93 o 
   7   3   4     2628.00     2659.84     74.09 o 
   8   3   4      614.18      742.43     53.21 o 
   9   3   4      912.27      909.99     61.88 o 
  10   3   4     3300.46     3136.52     99.91 o 
  11   3   4      261.84      290.64     50.37 o 
  12   3   4       23.08      -10.58     40.81 o 
  13   3   4      129.35       78.95     54.91 o 
  14   3   4      503.06      524.95     74.41 o 
   0   4   4       38.64      102.41     15.15 o 
   1   4   4     6100.48     5906.01     47.28 o 
   2   4   4     4075.20     3968.65     59.45 o 
   3   4   4     2272.46     2276.15     68.89 o 
   4   4   4      193.71      141.87     21.18 o 
   5   4   4    12180.71    12181.42    115.81 o 
   6   4   4      126.86      131.44     28.15 o 
   7   4   4      588.80      606.61     45.73 o 
   8   4   4      208.63      190.78     36.15 o 
   9   4   4     3113.62     3169.94     95.28 o 
  10   4   4       56.46       29.91     35.80 o 
  11   4   4      186.69      205.94     47.56 o 
  12   4   4       19.17      -12.85     40.54 o 
  13   4   4      338.80      339.15     62.68 o 
  14   4   4       26.26      -20.38     50.66 o 
   1   5   4     6005.76     6011.06     56.75 o 
   2   5   4       86.61       85.63     19.59 o 
   3   5   4      233.99      252.61     28.76 o 
   4   5   4     4606.71     5043.30     83.47 o 
   5   5   4     1766.65     1708.06     57.33 o 
   6   5   4        0.38      -21.66     21.66 o 
   7   5   4      404.43      438.96     40.35 o 
   8   5   4     1922.53     2050.99     69.26 o 
   9   5   4      960.19      959.26     64.22 o 
  10   5   4     1189.71     1184.80     75.18 o 
  11   5   4        5.33       -9.55     38.39 o 
  12   5   4      213.67      254.51     54.06 o 
  13   5   4        0.36      -40.33     46.60 o 
  14   5   4       30.65       84.40     56.53 o 
   0   6   4      263.02      224.57     27.05 o 
   1   6   4      461.46      431.73     16.92 o 
   2   6   4      132.14      162.01     18.26 o 
   3   6   4       38.72       92.19     22.23 o 
   4   6   4       48.88       41.43     22.24 o 
   5   6   4     1623.71     1753.95     60.54 o 
   6   6   4      625.50      649.24     46.92 o 
   7   6   4      327.83      275.66     38.87 o 
   8   6   4        9.90        7.39     25.95 o 
   9   6   4      120.20      125.35     34.92 o 
  10   6   4      127.57      155.68     44.38 o 
  11   6   4      635.27      651.10     70.01 o 
  12   6   4      137.23       92.40     47.28 o 
  13   6   4      179.62      176.73     56.53 o 
   1   7   4      136.95      128.93     15.90 o 
   2   7   4        7.79       17.16     11.30 o 
   3   7   4      276.74      270.96     31.50 o 
   4   7   4      157.43      190.92     28.15 o 
   5   7   4        7.33       12.44     23.38 o 
   6   7   4      219.98      223.40     34.46 o 
   7   7   4      498.23      430.45     49.56 o 
   8   7   4      207.65      198.75     40.94 o 
   9   7   4      240.65      182.75     43.45 o 
  10   7   4      536.77      619.54     64.80 o 
  11   7   4      311.24      331.18     56.68 o 
  12   7   4       18.20       55.42     46.28 o 
  13   7   4      168.76      177.47     58.65 o 
   0   8   4     9573.02    10115.17    192.65 o 
   1   8   4       14.93       11.77     13.03 o 
   2   8   4      464.39      450.32     37.34 o 
   3   8   4     1185.13     1148.77     34.50 o 
   4   8   4     1480.81     1729.66     74.70 o 
   5   8   4       74.87       59.27     27.28 o 
   6   8   4     1858.44     1836.57     71.90 o 
   7   8   4     2247.25     2048.57     77.76 o 
   8   8   4       33.84       37.02     34.98 o 
   9   8   4     3159.80     2842.57    101.50 o 
  10   8   4       40.01       13.99     39.19 o 
  11   8   4      169.32      140.72     48.66 o 
  12   8   4        0.09      -11.74     45.30 o 
  13   8   4      313.03      358.23     66.90 o 
   1   9   4       42.87       29.41     17.74 o 
   2   9   4      264.34      262.59     34.76 o 
   3   9   4     1309.58     1339.09     58.03 o 
   4   9   4      517.21      593.91     46.14 o 
   5   9   4      357.00      297.07     40.04 o 
   6   9   4      339.07      363.93     44.93 o 
   7   9   4      422.60      414.85     50.41 o 
   8   9   4      265.12      291.95     48.09 o 
   9   9   4        0.46        6.33     38.40 o 
  10   9   4      720.74      734.46     72.81 o 
  11   9   4      370.48      321.10     58.87 o 
  12   9   4        4.40       59.50     49.11 o 
   0  10   4     2698.99     2700.17     60.43 o 
   1  10   4      840.49      977.65     40.16 o 
   2  10   4      120.82      123.47     24.78 o 
   3  10   4      356.30      336.69     41.09 o 
   4  10   4      703.99      754.04     54.98 o 
   5  10   4      313.08      316.79     42.92 o 
   6  10   4      662.53      724.36     60.17 o 
   7  10   4       13.27       17.96     36.09 o 
   8  10   4      978.33      923.52     70.77 o 
   9  10   4        0.04        1.98     39.67 o 
  10  10   4       61.14       63.91     44.44 o 
  11  10   4      293.89      341.83     62.14 o 
  12  10   4      365.55      450.00     71.19 o 
   1  11   4      172.95      153.13     25.20 o 
   2  11   4       51.44       81.05     24.51 o 
   3  11   4      286.90      347.48     57.66 o 
   4  11   4        0.00      -28.01     28.79 o 
   5  11   4      471.75      475.51     52.76 o 
   6  11   4      228.98      254.06     44.86 o 
   7  11   4        8.08       -5.43     36.46 o 
   8  11   4       58.94       85.85     42.40 o 
   9  11   4       45.62       40.09     43.06 o 
  10  11   4       97.30       88.72     48.97 o 
  11  11   4        0.02      -15.24     46.63 o 
   0  12   4     1935.46     1929.80    109.87 o 
   1  12   4      250.05      264.61     42.11 o 
   2  12   4       26.45       54.80     23.54 o 
   3  12   4     3606.65     3761.03     87.99 o 
   4  12   4      149.01      112.86     37.43 o 
   5  12   4       60.58       14.51     33.41 o 
   6  12   4       66.59       36.69     39.29 o 
   7  12   4       13.05        3.90     37.84 o 
   8  12   4       60.54      123.99     46.31 o 
   9  12   4        2.76       36.68     43.47 o 
  10  12   4      204.70      241.53     57.65 o 
  11  12   4       43.57       61.71     53.82 o 
   1  13   4       70.37       37.06     35.19 o 
   2  13   4      765.16      839.34     65.18 o 
   3  13   4      105.56      119.16     39.01 o 
   4  13   4       16.01      -20.54     34.69 o 
   5  13   4      817.49      790.54     68.67 o 
   6  13   4       29.87       36.37     39.60 o 
   7  13   4      389.91      392.47     57.27 o 
   8  13   4       56.53       36.50     45.29 o 
   9  13   4       20.36        5.87     44.31 o 
  10  13   4       59.53       88.51     61.72 o 
   0  14   4      634.53      655.57    122.64 o 
   1  14   4      384.42      345.59     50.69 o 
   2  14   4      342.74      310.98     49.66 o 
   3  14   4       10.61       -9.83     36.10 o 
   4  14   4        9.73       67.76     40.02 o 
   5  14   4      533.46      560.82     64.71 o 
   6  14   4       40.16      102.26     44.73 o 
   7  14   4        2.26       21.14     42.58 o 
   8  14   4      334.28      359.42     61.37 o 
   9  14   4        9.33       47.65     58.32 o 
   1  15   4        6.19      -13.98     37.30 o 
   2  15   4      203.97      189.38     48.87 o 
   3  15   4       10.11       -0.52     38.82 o 
   4  15   4       20.06       11.74     40.27 o 
   5  15   4       12.64       -9.81     40.52 o 
   6  15   4       69.84      120.64     49.15 o 
   7  15   4      182.17      215.43     66.43 o 
   8  15   4       91.53      142.14     65.51 o 
   0  16   4        8.25        6.00     59.61 o 
   1  16   4       27.76       49.73     43.61 o 
   2  16   4      153.00      170.83     50.71 o 
   3  16   4        6.62       25.36     42.38 o 
   4  16   4      225.10      138.22     57.72 o 
   5  16   4        0.33       17.49     55.03 o 
   6  16   4      426.87      408.09     77.47 o 
   1  17   4       49.16        8.96     67.94 o 
   2  17   4       11.05       25.49     72.48 o 
   3  17   4        8.97       35.54     75.78 o 
   4  17   4        1.15       21.62     68.37 o 
   1   1   5     4311.37     3969.35     26.87 o 
   2   1   5     6295.17     6549.44     57.57 o 
   3   1   5     2749.14     2616.70     46.10 o 
   4   1   5     1722.30     1573.44     43.25 o 
   5   1   5     7166.69     6939.39     91.40 o 
   6   1   5    10194.25    10531.76    122.56 o 
   7   1   5      663.94      703.61     46.11 o 
   8   1   5      509.32      615.79     49.47 o 
   9   1   5       95.75       78.67     32.32 o 
  10   1   5     4413.28     3988.06    123.70 o 
  11   1   5      146.60      188.49     46.37 o 
  12   1   5       10.60      -16.12     38.41 o 
  13   1   5        3.01       35.68     46.33 o 
  14   1   5       22.20        7.50     48.96 o 
   0   2   5     3081.10     2711.29     30.36 o 
   1   2   5      318.28      360.43     13.78 o 
   2   2   5      345.97      284.90     21.97 o 
   3   2   5      864.49      929.13     32.58 o 
   4   2   5      633.05      643.14     33.82 o 
   5   2   5        0.28       -8.74     19.23 o 
   6   2   5      695.10      617.67     40.30 o 
   7   2   5     2842.62     2894.20     75.87 o 
   8   2   5        1.14        6.23     25.74 o 
   9   2   5     1423.32     1471.99     69.37 o 
  10   2   5       71.82       57.60     37.17 o 
  11   2   5      129.93      160.36     44.28 o 
  12   2   5      119.74      204.06     50.79 o 
  13   2   5      241.25      187.79     55.25 o 
  14   2   5        5.52      -17.33     49.44 o 
   1   3   5      789.57      808.24     21.27 o 
   2   3   5     9975.16     9541.36     80.51 o 
   3   3   5     3845.30     3624.60     67.58 o 
   4   3   5     5492.03     5691.47     81.26 o 
   5   3   5      475.52      550.25     36.28 o 
   6   3   5      416.15      444.76     36.89 o 
   7   3   5      738.05      675.20     46.71 o 
   8   3   5       30.67       32.08     27.71 o 
   9   3   5      223.68      269.53     41.98 o 
  10   3   5       15.99       28.58     35.27 o 
  11   3   5       10.67      -27.00     36.64 o 
  12   3   5      942.08     1151.62     82.57 o 
  13   3   5       10.90      -37.01     44.82 o 
  14   3   5       32.85      -14.17     50.12 o 
   0   4   5     7301.90     7422.83     64.53 o 
   1   4   5     4733.79     4663.32     43.62 o 
   2   4   5        6.42       -7.24     14.51 o 
   3   4   5       15.16        8.13     17.16 o 
   4   4   5     3113.71     3375.02     66.04 o 
   5   4   5     1046.06     1120.76     46.67 o 
   6   4   5      883.81      906.07     43.41 o 
   7   4   5      126.37      122.33     29.85 o 
   8   4   5      189.76      192.92     36.36 o 
   9   4   5      158.63      164.66     39.14 o 
  10   4   5      582.07      547.47     61.13 o 
  11   4   5      534.21      609.35     67.06 o 
  12   4   5       24.51      -10.14     41.00 o 
  13   4   5      135.82      163.93     55.54 o 
  14   4   5       41.09       95.88     56.69 o 
   1   5   5    10723.45    10900.93     76.89 o 
   2   5   5     2167.33     2328.34     41.82 o 
   3   5   5      258.35      227.70     26.66 o 
   4   5   5     4497.26     4693.54     80.18 o 
   5   5   5     2227.86     2224.16     62.32 o 
   6   5   5     4001.87     4004.60     86.72 o 
   7   5   5       34.52        0.55     25.57 o 
   8   5   5      414.31      360.76     39.16 o 
   9   5   5       21.94        3.49     30.62 o 
  10   5   5       25.04      -18.18     35.33 o 
  11   5   5      111.62      150.49     46.07 o 
  12   5   5       38.57       26.84     43.74 o 
  13   5   5       12.92      -43.91     43.91 o 
  14   5   5       57.05       60.55     51.05 o 
   0   6   5    11487.14    11190.52    169.11 o 
   1   6   5     5289.02     5569.41     48.07 o 
   2   6   5      714.07      739.42     28.42 o 
   3   6   5     2431.61     2701.87     76.13 o 
   4   6   5        0.43       -0.91     19.19 o 
   5   6   5     1961.48     2023.46     63.31 o 
   6   6   5      731.13      719.17     47.53 o 
   7   6   5      479.59      532.74     49.03 o 
   8   6   5      261.53      327.43     39.54 o 
   9   6   5      457.74      535.35     50.80 o 
  10   6   5      270.46      216.45     46.99 o 
  11   6   5      476.40      541.74     65.56 o 
  12   6   5       49.57       19.84     43.59 o 
  13   6   5        9.47       51.29     49.09 o 
   1   7   5     1872.89     1993.49     39.21 o 
   2   7   5     4015.99     4244.32     54.98 o 
   3   7   5     1281.54     1232.39     49.67 o 
   4   7   5      189.42      159.02     28.08 o 
   5   7   5       80.22       58.04     26.40 o 
   6   7   5      538.09      530.57     47.24 o 
   7   7   5      288.31      365.83     44.59 o 
   8   7   5      394.99      396.10     49.33 o 
   9   7   5      298.78      341.93     49.78 o 
  10   7   5        3.12      -31.70     35.35 o 
  11   7   5      252.38      274.34     53.94 o 
  12   7   5      178.44      186.33     53.23 o 
  13   7   5      235.74      235.07     60.43 o 
   0   8   5     5100.98     5090.78     84.85 o 
   1   8   5     1316.63     1401.50     35.52 o 
   2   8   5     1250.71     1301.97     56.67 o 
   3   8   5       77.16      112.59     20.03 o 
   4   8   5        1.13      -10.52     22.34 o 
   5   8   5     1088.21     1289.16     60.22 o 
   6   8   5      614.84      631.52     52.52 o 
   7   8   5       90.61       88.04     34.10 o 
   8   8   5      178.27      179.87     42.73 o 
   9   8   5       94.86      141.70     43.05 o 
  10   8   5      309.51      302.44     52.56 o 
  11   8   5      633.88      584.26     68.24 o 
  12   8   5       52.66       18.14     47.02 o 
  13   8   5        3.28      -11.83     47.86 o 
   1   9   5      408.42      451.36     27.26 o 
   2   9   5      737.62      650.42     37.20 o 
   3   9   5      558.72      657.51     36.18 o 
   4   9   5     2335.89     2316.09     53.47 o 
   5   9   5        2.75       14.35     27.61 o 
   6   9   5      278.29      255.47     40.35 o 
   7   9   5     1176.85     1136.96     67.93 o 
   8   9   5       40.87       62.96     37.87 o 
   9   9   5       16.95      -17.22     36.84 o 
  10   9   5        0.31       -9.83     40.94 o 
  11   9   5       11.60       77.24     46.77 o 
  12   9   5        3.46       16.45     47.32 o 
   0  10   5     3296.25     3200.45     81.14 o 
   1  10   5     3501.41     3640.34     68.62 o 
   2  10   5     4203.29     4144.11     76.80 o 
   3  10   5      107.53       88.86     30.91 o 
   4  10   5      483.50      423.69     29.22 o 
   5  10   5       89.26       71.85     32.15 o 
   6  10   5       82.74       91.39     36.33 o 
   7  10   5        2.50      -20.79     31.95 o 
   8  10   5      626.39      454.70     56.31 o 
   9  10   5      466.67      543.30     62.96 o 
  10  10   5      224.58      180.72     50.41 o 
  11  10   5       90.90       37.97     47.93 o 
  12  10   5      182.44      217.43     62.27 o 
   1  11   5     2027.93     1945.85     55.02 o 
   2  11   5     2229.14     2211.19     61.81 o 
   3  11   5       25.30       26.76     24.26 o 
   4  11   5      848.00      753.40     58.55 o 
   5  11   5      490.44      500.02     55.91 o 
   6  11   5      477.88      541.49     58.97 o 
   7  11   5     2275.95     2256.35     94.02 o 
   8  11   5      588.35      668.85     67.89 o 
   9  11   5       53.53       17.52     42.68 o 
  10  11   5        6.08      -40.55     40.55 o 
  11  11   5       55.35       24.32     48.83 o 
   0  12   5      384.88      568.13     75.66 o 
   1  12   5       35.31       44.46     31.67 o 
   2  12   5       25.31       32.70     23.85 o 
   3  12   5       28.00       57.20     26.31 o 
   4  12   5      274.18      241.71     43.51 o 
   5  12   5       22.44       22.85     34.49 o 
   6  12   5      932.94      925.24     69.66 o 
   7  12   5        1.40      -16.05     34.54 o 
   8  12   5        3.86      -36.83     36.83 o 
   9  12   5        1.12       50.68     45.44 o 
  10  12   5      260.03      225.75     58.48 o 
   1  13   5       42.69       71.63     34.48 o 
   2  13   5      628.72      569.54     57.61 o 
   3  13   5      839.72      780.31     64.60 o 
   4  13   5      520.08      531.98     60.51 o 
   5  13   5        9.04       30.89     37.11 o 
   6  13   5      604.40      632.37     64.97 o 
   7  13   5      719.19      687.03     71.81 o 
   8  13   5      138.23      105.43     47.37 o 
   9  13   5       40.11       91.22     57.25 o 
  10  13   5      197.66      224.01     70.30 o 
   0  14   5        8.00      -23.71     47.46 o 
   1  14   5       28.76       12.94     35.80 o 
   2  14   5      257.84      286.59     47.81 o 
   3  14   5        5.26       27.72     35.95 o 
   4  14   5       78.39      102.78     42.86 o 
   5  14   5      181.94      182.93     48.83 o 
   6  14   5      304.94      358.63     57.36 o 
   7  14   5      152.78      224.52     62.35 o 
   8  14   5       63.25      106.46     59.70 o 
   9  14   5        3.53      -46.91     56.40 o 
   1  15   5      113.54      123.10     43.40 o 
   2  15   5      116.31       95.44     43.44 o 
   3  15   5       24.90       12.68     38.43 o 
   4  15   5        9.81      -37.37     37.37 o 
   5  15   5       36.25       89.44     52.97 o 
   6  15   5        1.05        5.29     52.05 o 
   7  15   5       21.06       44.15     56.17 o 
   8  15   5        1.79       43.78     61.67 o 
   0  16   5       33.74       29.52     95.93 o 
   1  16   5       14.91       -5.79     63.94 o 
   2  16   5        1.75       29.08     47.62 o 
   3  16   5        1.39       34.82     50.10 o 
   4  16   5       55.05       41.80     67.63 o 
   5  16   5       35.72       61.61     70.16 o 
   6  16   5       19.95       15.12     70.31 o 
   1  17   5       43.00       -6.14     65.77 o 
   2  17   5      198.09      222.14     83.36 o 
   3  17   5       45.98       29.29     68.88 o 
   4  17   5      152.49      236.11     85.19 o 
   0   0   6    10885.96    10170.98     74.39 o 
   1   0   6        7.36       12.74      8.85 o 
   2   0   6      841.11      884.21     36.51 o 
   3   0   6     5295.36     5787.66     91.09 o 
   4   0   6     1104.73      997.14     52.73 o 
   5   0   6     8706.87     9225.76    146.83 o 
   6   0   6     1437.55     1418.15     83.12 o 
   7   0   6     6765.66     6877.16    153.23 o 
   8   0   6     5526.03     5608.46    153.47 o 
   9   0   6     3004.69     2891.44    125.18 o 
  10   0   6      119.15       76.70     62.53 o 
  11   0   6      162.29      182.30     62.82 o 
  12   0   6      139.00      185.08     68.51 o 
  13   0   6       22.02        2.58     60.57 o 
  14   0   6       22.80       -5.42     73.99 o 
   1   1   6    15640.24    14741.50     48.18 o 
   2   1   6     3114.49     2899.07     37.20 o 
   3   1   6      770.85      776.96     30.30 o 
   4   1   6      700.37      735.90     34.36 o 
   5   1   6     3298.38     3459.69     67.12 o 
   6   1   6       10.17        2.11     19.44 o 
   7   1   6     3323.78     3248.50     78.81 o 
   8   1   6      274.64      252.38     36.43 o 
   9   1   6      102.76      106.39     34.77 o 
  10   1   6      205.76      148.98     40.56 o 
  11   1   6      677.81      640.93     63.53 o 
  12   1   6      117.86      155.18     48.34 o 
  13   1   6       43.38       71.49     48.60 o 
  14   1   6       24.99        8.06     50.66 o 
   0   2   6     5240.07     5046.49     61.08 o 
   1   2   6    10629.41    10577.83     44.86 o 
   2   2   6     2877.20     2754.23     38.40 o 
   3   2   6      873.89      934.78     29.93 o 
   4   2   6     4488.89     4787.46     75.62 o 
   5   2   6      978.44      920.64     41.13 o 
   6   2   6     5672.38     5787.02     94.37 o 
   7   2   6       64.98       86.46     27.37 o 
   8   2   6        6.68       33.58     27.42 o 
   9   2   6      732.46      722.38     56.75 o 
  10   2   6       22.56       23.77     33.29 o 
  11   2   6     1875.74     1719.36     84.04 o 
  12   2   6       20.01        4.31     41.13 o 
  13   2   6        2.95      -18.64     43.93 o 
  14   2   6        0.70      -10.13     49.71 o 
   1   3   6     4689.06     4406.08     33.25 o 
   2   3   6     2955.13     2901.77     41.93 o 
   3   3   6     1004.75      948.60     34.95 o 
   4   3   6     2628.36     2543.60     56.76 o 
   5   3   6        3.46       -7.45     19.35 o 
   6   3   6     2313.85     2410.14     66.14 o 
   7   3   6      402.55      428.61     42.19 o 
   8   3   6        1.77       -6.20     26.20 o 
   9   3   6       20.70        8.88     30.75 o 
  10   3   6      103.04       71.13     37.60 o 
  11   3   6       65.23      105.63     42.60 o 
  12   3   6      227.84      159.86     48.96 o 
  13   3   6        0.71      -32.73     42.70 o 
  14   3   6        7.34       46.80     53.78 o 
   0   4   6    21677.32    22162.72    155.96 o 
   1   4   6     3897.73     3858.28     40.04 o 
   2   4   6     2799.19     2704.08     44.89 o 
   3   4   6      685.53      676.54     34.11 o 
   4   4   6       86.20      126.49     23.55 o 
   5   4   6     2998.03     2885.03     67.08 o 
   6   4   6      103.10      106.59     24.06 o 
   7   4   6      300.27      327.59     38.82 o 
   8   4   6      120.96       92.00     31.99 o 
   9   4   6      190.19      163.15     38.92 o 
  10   4   6       77.46       79.85     38.76 o 
  11   4   6      376.15      369.90     54.22 o 
  12   4   6       71.24       75.10     44.56 o 
  13   4   6        1.02        8.19     46.02 o 
  14   4   6       85.04       92.62     55.02 o 
   1   5   6      130.51      111.89     13.15 o 
   2   5   6      390.71      424.33     22.32 o 
   3   5   6       81.18       71.88     20.21 o 
   4   5   6      177.30      164.64     25.71 o 
   5   5   6     2361.42     2376.42     63.94 o 
   6   5   6     1399.91     1550.69     67.64 o 
   7   5   6       43.09        8.37     26.60 o 
   8   5   6      621.24      521.34     46.78 o 
   9   5   6        8.86       19.25     30.31 o 
  10   5   6       19.36       -2.78     31.94 o 
  11   5   6        7.42      -28.70     33.35 o 
  12   5   6      262.89      232.61     48.51 o 
  13   5   6      245.28      294.65     55.04 o 
  14   5   6        1.31       -1.16     45.66 o 
   0   6   6      395.24      416.53     32.62 o 
   1   6   6    12974.04    13790.54    101.73 o 
   2   6   6     2187.04     2533.95     59.57 o 
   3   6   6      588.36      656.92     38.07 o 
   4   6   6        1.44        5.53     19.91 o 
   5   6   6     3879.79     4135.18    100.01 o 
   6   6   6       12.58       32.19     25.22 o 
   7   6   6     1361.91     1367.65     64.07 o 
   8   6   6      456.86      407.37     41.64 o 
   9   6   6     1370.86     1294.38     73.08 o 
  10   6   6       53.21       57.85     38.40 o 
  11   6   6       65.56       91.65     43.39 o 
  12   6   6      172.18      152.68     50.29 o 
  13   6   6       29.44       46.06     48.72 o 
   1   7   6     5024.47     4982.20     49.32 o 
   2   7   6       10.16       12.45     14.21 o 
   3   7   6     4793.38     5231.94     69.95 o 
   4   7   6       46.90       57.46     24.23 o 
   5   7   6      131.97      149.91     30.39 o 
   6   7   6     2051.12     2130.89     72.92 o 
   7   7   6       73.42       50.81     30.60 o 
   8   7   6       28.03       -0.32     31.87 o 
   9   7   6     1496.95     1419.81     76.56 o 
  10   7   6       50.59       96.73     41.60 o 
  11   7   6      160.11      100.20     46.37 o 
  12   7   6       32.25       34.67     45.61 o 
  13   7   6       50.74       73.58     51.73 o 
   0   8   6     9728.85    10809.19    125.34 o 
   1   8   6     2470.92     2549.11     48.31 o 
   2   8   6        9.57       11.56     11.98 o 
   3   8   6      354.99      343.88     26.24 o 
   4   8   6      280.58      265.21     34.78 o 
   5   8   6       47.61       61.84     28.16 o 
   6   8   6      517.00      456.41     48.18 o 
   7   8   6     1422.58     1354.57     68.84 o 
   8   8   6      524.81      386.16     49.82 o 
   9   8   6     2621.77     2607.06     97.99 o 
  10   8   6      525.55      534.14     62.69 o 
  11   8   6       37.59       76.59     50.40 o 
  12   8   6      174.35      140.25     52.48 o 
  13   8   6        2.31      -28.26     49.21 o 
   1   9   6     1592.57     1559.64     39.59 o 
   2   9   6        6.99       -2.68     18.86 o 
   3   9   6      221.74      226.80     21.95 o 
   4   9   6      567.70      593.13     34.94 o 
   5   9   6       49.78       43.80     30.13 o 
   6   9   6      279.80      298.93     41.84 o 
   7   9   6     1430.08     1333.75     73.86 o 
   8   9   6      621.09      520.55     59.46 o 
   9   9   6      221.93      215.89     47.62 o 
  10   9   6      285.11      297.90     53.55 o 
  11   9   6       14.68       28.39     45.03 o 
  12   9   6       51.95       38.87     50.17 o 
   0  10   6      266.95      272.78     33.18 o 
   1  10   6      189.24      162.06     25.36 o 
   2  10   6     1277.83     1250.86     48.23 o 
   3  10   6       88.57      112.06     31.28 o 
   4  10   6      257.94      299.13     25.62 o 
   5  10   6      896.39      864.06     42.41 o 
   6  10   6      724.19      751.51     61.15 o 
   7  10   6      467.83      547.46     58.82 o 
   8  10   6       10.48       -0.68     35.46 o 
   9  10   6       59.65       74.83     42.84 o 
  10  10   6       21.70       10.17     42.20 o 
  11  10   6        5.58       23.27     46.51 o 
  12  10   6       43.53       64.90     62.02 o 
   1  11   6      442.22      516.01     37.68 o 
   2  11   6      812.40      795.00     43.60 o 
   3  11   6      142.71      162.98     30.13 o 
   4  11   6      352.87      409.71     48.05 o 
   5  11   6      162.83      136.09     38.16 o 
   6  11   6        9.67        9.22     33.58 o 
   7  11   6      277.36      302.23     49.07 o 
   8  11   6       36.57       83.53     41.47 o 
   9  11   6      183.79      153.97     48.96 o 
  10  11   6       45.98       74.93     48.14 o 
  11  11   6       93.05       50.72     57.69 o 
   0  12   6      840.55     1017.87     88.45 o 
   1  12   6       31.00       17.37     31.20 o 
   2  12   6      108.05      105.71     27.57 o 
   3  12   6      776.99      704.29     47.83 o 
   4  12   6      101.93      114.21     37.28 o 
   5  12   6      429.68      438.98     54.39 o 
   6  12   6      722.65      769.50     68.58 o 
   7  12   6      327.48      308.24     52.46 o 
   8  12   6       13.57        0.75     40.25 o 
   9  12   6        7.01       11.97     43.04 o 
  10  12   6        3.04       15.85     55.30 o 
   1  13   6      187.35      129.48     39.24 o 
   2  13   6       37.78       25.15     34.84 o 
   3  13   6     1756.65     1719.57     82.63 o 
   4  13   6      470.68      369.10     51.90 o 
   5  13   6      871.49      719.37     66.63 o 
   6  13   6      187.35      168.71     46.26 o 
   7  13   6       55.97      103.41     45.31 o 
   8  13   6      360.28      404.67     72.19 o 
   9  13   6       32.83       22.72     54.84 o 
  10  13   6      103.38      149.04     80.21 o 
   0  14   6      580.14      527.19     85.27 o 
   1  14   6      257.75      322.60     49.90 o 
   2  14   6      211.56      141.93     42.10 o 
   3  14   6      292.57      326.52     51.12 o 
   4  14   6       25.93       22.73     41.51 o 
   5  14   6     1119.10     1055.68     78.51 o 
   6  14   6      390.82      377.09     69.84 o 
   7  14   6      296.72      315.72     68.44 o 
   8  14   6       43.97       53.24     55.94 o 
   9  14   6      229.79      187.92    122.25 o 
   1  15   6        6.81       21.90     39.69 o 
   2  15   6      196.36      179.11     56.34 o 
   3  15   6       57.30       14.80     46.14 o 
   4  15   6       16.22       -2.11     46.48 o 
   5  15   6        2.36       -7.06     48.12 o 
   6  15   6       25.69       -7.66     65.31 o 
   7  15   6      377.02      317.69     89.51 o 
   0  16   6      144.72       65.44     96.13 o 
   1  16   6        0.23      -27.39     56.83 o 
   2  16   6       81.17       82.90     67.34 o 
   3  16   6        0.70       32.42     64.88 o 
   4  16   6        6.78      -61.52     61.52 o 
   5  16   6      264.05      315.01     90.60 o 
   6  16   6       46.52       59.23     76.75 o 
   1  17   6        2.35      -14.07     68.07 o 
   2  17   6       28.68       22.50     70.62 o 
   3  17   6      272.52      316.65     94.44 o 
   4  17   6        0.63       49.38     73.53 o 
   1   1   7     2490.14     2442.56     21.77 o 
   2   1   7     6045.37     5923.14     92.88 o 
   3   1   7      549.42      531.13     26.64 o 
   4   1   7     8821.50     8766.90    114.92 o 
   5   1   7     1062.48     1162.00     44.90 o 
   6   1   7      456.15      572.23     44.65 o 
   7   1   7      124.81      100.93     28.08 o 
   8   1   7      292.78      345.48     41.07 o 
   9   1   7     2689.67     2750.24     87.30 o 
  10   1   7     2762.55     2579.68     91.64 o 
  11   1   7      249.87      195.11     45.50 o 
  12   1   7      302.95      335.84     56.45 o 
  13   1   7       65.26       87.37     49.12 o 
  14   1   7       59.46       35.19     51.53 o 
   0   2   7     3014.61     2962.52     31.15 o 
   1   2   7      162.45      178.40     12.52 o 
   2   2   7      382.85      386.33     20.21 o 
   3   2   7      913.11      867.50     32.18 o 
   4   2   7    10363.46    10606.04    102.37 o 
   5   2   7     4542.12     4783.67     79.01 o 
   6   2   7       36.98       40.98     22.32 o 
   7   2   7     4687.72     4773.27     93.87 o 
   8   2   7     5407.45     5209.22    123.70 o 
   9   2   7       24.51       21.33     30.51 o 
  10   2   7      554.84      535.68     57.14 o 
  11   2   7       68.41      112.47     42.15 o 
  12   2   7      370.84      316.32     54.98 o 
  13   2   7      605.17      611.94     73.66 o 
  14   2   7       33.45        1.62     50.37 o 
   1   3   7     6412.91     6194.33     39.61 o 
   2   3   7     7787.04     7820.19     60.28 o 
   3   3   7     1146.46     1132.45     37.32 o 
   4   3   7     1083.43     1150.79     41.54 o 
   5   3   7     4249.64     4444.06     78.22 o 
   6   3   7      598.20      623.43     41.51 o 
   7   3   7       13.16       17.62     24.70 o 
   8   3   7     1046.07      919.02     55.42 o 
   9   3   7      424.17      410.04     48.87 o 
  10   3   7       10.65      -12.99     33.46 o 
  11   3   7       26.29       52.41     39.22 o 
  12   3   7        0.35      -11.35     40.26 o 
  13   3   7        3.18       18.85     45.60 o 
  14   3   7      100.53       98.62     57.47 o 
   0   4   7    52642.77    53767.33    452.10 o 
   1   4   7    12038.78    12059.01     68.85 o 
   2   4   7      230.04      187.30     17.61 o 
   3   4   7      397.01      431.12     30.30 o 
   4   4   7     1076.85     1150.92     43.53 o 
   5   4   7     1845.90     1806.93     55.64 o 
   6   4   7     2554.37     2614.67     70.52 o 
   7   4   7      506.92      660.78     43.76 o 
   8   4   7      357.61      335.14     42.37 o 
   9   4   7      845.48      755.37     59.09 o 
  10   4   7      437.84      355.90     49.87 o 
  11   4   7        4.62       -8.89     36.36 o 
  12   4   7        5.16      -28.08     40.90 o 
  13   4   7      148.82      133.08     54.35 o 
  14   4   7       50.68       55.65     54.02 o 
   1   5   7     1954.22     1823.54     31.90 o 
   2   5   7      989.53     1155.54     30.15 o 
   3   5   7      467.66      594.00     36.69 o 
   4   5   7      248.41      216.52     26.74 o 
   5   5   7      795.77      840.62     43.66 o 
   6   5   7        0.61       -5.64     22.07 o 
   7   5   7        0.24       18.65     26.57 o 
   8   5   7       82.51       58.56     32.04 o 
   9   5   7        0.77       -8.06     28.26 o 
  10   5   7       38.71       39.05     34.37 o 
  11   5   7        0.34      -14.90     33.36 o 
  12   5   7      683.33      725.67     67.52 o 
  13   5   7      274.03      356.89     57.40 o 
  14   5   7      540.66      685.12     75.31 o 
   0   6   7     6165.87     5747.93     93.03 o 
   1   6   7      490.27      427.20     21.02 o 
   2   6   7      105.91      136.42     16.55 o 
   3   6   7      319.69      317.56     26.44 o 
   4   6   7        1.32       -1.93     19.28 o 
   5   6   7      358.74      432.86     38.12 o 
   6   6   7      250.07      184.25     32.45 o 
   7   6   7        7.95       -1.39     27.30 o 
   8   6   7     3536.44     3538.03     87.29 o 
   9   6   7       67.11       19.38     35.82 o 
  10   6   7       56.57       38.21     38.79 o 
  11   6   7      767.51      848.99     75.15 o 
  12   6   7      149.00      157.21     50.42 o 
  13   6   7      101.51      103.05     52.79 o 
   1   7   7      549.41      527.23     22.55 o 
   2   7   7     7379.47     7736.71     69.44 o 
   3   7   7     1141.02     1135.70     38.22 o 
   4   7   7      927.86      862.24     46.44 o 
   5   7   7     2579.92     2575.08     73.25 o 
   6   7   7     3084.55     3215.45     86.06 o 
   7   7   7      570.30      601.92     52.57 o 
   8   7   7      550.79      525.41     54.64 o 
   9   7   7      203.91      228.01     44.91 o 
  10   7   7      945.64     1047.86     72.88 o 
  11   7   7        1.93       23.07     40.43 o 
  12   7   7       46.87       74.03     47.46 o 
  13   7   7      422.12      470.99     70.33 o 
   0   8   7      125.85      163.88     27.75 o 
   1   8   7     2584.32     2762.36     49.56 o 
   2   8   7       88.68       82.62     15.55 o 
   3   8   7     2754.79     2870.76     55.82 o 
   4   8   7      330.19      343.76     30.59 o 
   5   8   7      281.82      246.06     36.18 o 
   6   8   7       80.61       74.67     31.39 o 
   7   8   7      392.37      400.13     48.00 o 
   8   8   7      393.66      411.58     50.10 o 
   9   8   7      488.65      509.76     58.77 o 
  10   8   7      176.93      158.03     47.17 o 
  11   8   7       18.75       49.89     44.18 o 
  12   8   7       87.36       71.94     50.19 o 
  13   8   7       80.53       86.34     62.57 o 
   1   9   7      556.58      571.40     30.20 o 
   2   9   7     2128.73     2228.89     58.05 o 
   3   9   7      221.73      239.40     31.19 o 
   4   9   7       98.65      165.17     25.23 o 
   5   9   7     1531.69     1697.68     70.04 o 
   6   9   7      346.38      331.53     45.00 o 
   7   9   7      153.79       94.03     37.53 o 
   8   9   7      358.00      353.23     48.89 o 
   9   9   7        2.04      -29.45     35.43 o 
  10   9   7      299.55      311.69     55.77 o 
  11   9   7       10.35       13.43     43.20 o 
  12   9   7       31.62        5.45     57.68 o 
   0  10   7      702.11      774.35     47.28 o 
   1  10   7      455.58      491.75     30.29 o 
   2  10   7      862.04      822.33     43.77 o 
   3  10   7     1222.66     1122.40     49.25 o 
   4  10   7      382.90      333.09     29.85 o 
   5  10   7       18.20       29.72     21.76 o 
   6  10   7       40.52        9.79     32.20 o 
   7  10   7       88.88      134.77     40.64 o 
   8  10   7      173.64      146.37     43.35 o 
   9  10   7      119.64       56.46     41.68 o 
  10  10   7        0.50        0.15     41.49 o 
  11  10   7      130.35       90.23     58.86 o 
  12  10   7      312.20      301.32     74.25 o 
   1  11   7      302.76      254.86     32.03 o 
   2  11   7     1089.03     1123.67     50.37 o 
   3  11   7     2313.62     2397.71     68.25 o 
   4  11   7       54.76       18.90     30.36 o 
   5  11   7      826.88      897.66     63.68 o 
   6  11   7       18.53       34.22     34.32 o 
   7  11   7      665.09      601.49     64.11 o 
   8  11   7      198.26      202.36     48.11 o 
   9  11   7      327.44      306.09     56.52 o 
  10  11   7      243.80      315.73     70.34 o 
  11  11   7       30.33        4.89     57.38 o 
   0  12   7      130.76       61.09     47.52 o 
   1  12   7       83.14       36.47     24.33 o 
   2  12   7      504.36      538.17     42.99 o 
   3  12   7      127.76      116.97     30.32 o 
   4  12   7     2813.94     2772.28     79.23 o 
   5  12   7      578.63      574.63     60.91 o 
   6  12   7     3240.24     3093.04    105.47 o 
   7  12   7      107.53      105.05     43.46 o 
   8  12   7      118.15      161.09     58.17 o 
   9  12   7      126.08      138.21     59.94 o 
  10  12   7      197.31      156.24     64.17 o 
   1  13   7      124.37      103.97     36.89 o 
   2  13   7      662.40      680.15     61.83 o 
   3  13   7      129.54      120.81     39.58 o 
   4  13   7      151.79      149.21     34.90 o 
   5  13   7      350.28      299.83     49.15 o 
   6  13   7      323.24      298.88     60.78 o 
   7  13   7       57.00       80.90     53.91 o 
   8  13   7      101.75      181.90     61.22 o 
   9  13   7      189.47      114.92     60.42 o 
   0  14   7       58.66       35.65     52.70 o 
   1  14   7        2.75       39.66     37.00 o 
   2  14   7      356.71      495.73     60.61 o 
   3  14   7       57.84      119.44     53.55 o 
   4  14   7      309.92      202.97     55.88 o 
   5  14   7      614.64      730.58     88.48 o 
   6  14   7       69.17       99.78     54.04 o 
   7  14   7      753.59      840.75    119.26 o 
   8  14   7      338.18      265.10     89.33 o 
   1  15   7       96.54      109.62     67.29 o 
   2  15   7       98.02       58.18     66.84 o 
   3  15   7      381.70      478.31    129.92 o 
   4  15   7        1.88        8.48     64.03 o 
   5  15   7      152.66      184.56     79.14 o 
   6  15   7      180.78      170.06     80.58 o 
   7  15   7      216.01      267.34     89.02 o 
   0  16   7      261.02      339.85    127.00 o 
   1  16   7        4.61       43.40     67.42 o 
   2  16   7        0.07      -10.12     62.04 o 
   3  16   7       65.78      172.29     77.24 o 
   4  16   7        6.65        6.75     69.53 o 
   5  16   7       22.05       86.27     77.72 o 
   6  16   7       64.51       36.24     74.11 o 
   1  17   7        0.38      -35.20     66.06 o 
   2  17   7       49.66       80.82     77.26 o 
   3  17   7        1.71       62.23     76.41 o 
   4  17   7      100.76      175.75     82.64 o 
   0   0   8    50435.04    48646.29    964.87 o 
   1   0   8     2627.74     2621.68     32.01 o 
   2   0   8    15658.57    15195.81    130.51 o 
   3   0   8       97.25      103.35     23.47 o 
   4   0   8     2147.14     1860.50     65.62 o 
   5   0   8     3986.24     4012.19    100.57 o 
   6   0   8      149.52      217.07     40.21 o 
   7   0   8     4671.93     4795.58    131.69 o 
   8   0   8     1134.52      913.37     77.51 o 
   9   0   8     2031.45     2004.58    200.70 o 
  10   0   8        0.12        3.06     46.13 o 
  11   0   8        2.81      -19.84     50.53 o 
  12   0   8      244.71      394.85     82.94 o 
  13   0   8      835.74      920.37    148.76 o 
  14   0   8      142.23      174.58     82.97 o 
   1   1   8     2739.08     2418.33     22.07 o 
   2   1   8     1638.04     1465.99     25.99 o 
   3   1   8        3.33       22.09     14.34 o 
   4   1   8        0.14        9.40     16.87 o 
   5   1   8      104.71       61.39     21.13 o 
   6   1   8     3287.96     3434.78     73.92 o 
   7   1   8      782.23      816.92     48.24 o 
   8   1   8      561.25      486.20     46.82 o 
   9   1   8       20.73       -6.27     30.03 o 
  10   1   8      508.31      533.13     57.41 o 
  11   1   8     1482.17     1410.66     80.14 o 
  12   1   8        1.88      -20.84     39.60 o 
  13   1   8        4.40        6.46     45.35 o 
  14   1   8        0.00       -2.29     48.68 o 
   0   2   8     1337.75     1284.22     40.60 o 
   1   2   8        1.10        8.15      9.19 o 
   2   2   8      416.94      401.29     19.16 o 
   3   2   8     3043.91     2995.91     51.05 o 
   4   2   8     3853.63     3850.51     64.63 o 
   5   2   8      765.12      843.94     40.17 o 
   6   2   8       21.25       20.51     21.60 o 
   7   2   8      299.10      335.62     37.82 o 
   8   2   8      850.59      906.99     55.59 o 
   9   2   8      436.96      484.78     53.26 o 
  10   2   8       50.62       20.85     35.11 o 
  11   2   8        1.49       -9.02     35.44 o 
  12   2   8      183.91      267.85     52.20 o 
  13   2   8      469.19      563.21     70.26 o 
  14   2   8        0.49        0.33     49.75 o 
   1   3   8     5271.91     5052.68     50.24 o 
   2   3   8    13214.73    13443.18    138.07 o 
   3   3   8     2571.69     2460.47     64.58 o 
   4   3   8      183.02      251.00     27.00 o 
   5   3   8     3956.01     4094.62     72.86 o 
   6   3   8       67.11       33.26     23.21 o 
   7   3   8      524.17      474.40     42.51 o 
   8   3   8      321.35      372.76     44.04 o 
   9   3   8      547.42      486.74     51.62 o 
  10   3   8     3264.44     2964.20     98.36 o 
  11   3   8      278.22      281.12     50.34 o 
  12   3   8       70.88       92.46     45.04 o 
  13   3   8        3.34      -41.26     41.26 o 
  14   3   8        2.94       21.17     52.87 o 
   0   4   8     3797.52     3725.65     44.37 o 
   1   4   8     4747.28     4905.08     39.29 o 
   2   4   8     1615.41     1573.12     32.83 o 
   3   4   8        0.00        9.28     16.37 o 
   4   4   8      211.86      279.33     29.09 o 
   5   4   8      316.22      344.45     44.20 o 
   6   4   8        2.25      -10.96     21.85 o 
   7   4   8       30.71       30.76     24.06 o 
   8   4   8       99.60      117.19     33.52 o 
   9   4   8     2359.89     2311.66     84.44 o 
  10   4   8      128.89      129.48     40.22 o 
  11   4   8      230.07      132.33     44.89 o 
  12   4   8      200.50      242.70     54.00 o 
  13   4   8      207.73      147.36     53.77 o 
  14   4   8        0.42       12.96     51.52 o 
   1   5   8      697.81      755.40     24.34 o 
   2   5   8     3034.74     3017.91     42.05 o 
   3   5   8     1023.25     1022.46     35.07 o 
   4   5   8      417.75      361.68     32.49 o 
   5   5   8        5.72        9.68     20.53 o 
   6   5   8      800.59      760.83     47.42 o 
   7   5   8      711.47      713.48     50.70 o 
   8   5   8     1810.57     1863.07     74.35 o 
   9   5   8      540.08      574.91     57.72 o 
  10   5   8      902.51      967.34     63.78 o 
  11   5   8        1.63       30.80     35.25 o 
  12   5   8       37.49       25.06     39.69 o 
  13   5   8       45.80       64.74     45.50 o 
   0   6   8    14388.46    14137.67    145.90 o 
   1   6   8     4535.78     4786.87     51.62 o 
   2   6   8     2148.29     2359.62     39.46 o 
   3   6   8     2027.32     2086.87     47.30 o 
   4   6   8       43.40       56.74     21.45 o 
   5   6   8      421.14      448.79     39.68 o 
   6   6   8       10.62       10.05     24.63 o 
   7   6   8      943.37      986.78     57.87 o 
   8   6   8     3943.26     3803.52     89.73 o 
   9   6   8      107.58      107.86     39.02 o 
  10   6   8      292.58      321.13     51.11 o 
  11   6   8       33.73       80.51     42.14 o 
  12   6   8      320.38      477.54     63.27 o 
  13   6   8       16.67      -26.58     46.89 o 
   1   7   8     3676.50     3926.40     48.94 o 
   2   7   8      103.70      128.73     16.17 o 
   3   7   8      180.09      202.56     23.48 o 
   4   7   8       37.29        6.27     20.97 o 
   5   7   8      263.15      281.93     34.98 o 
   6   7   8       22.12       30.43     27.40 o 
   7   7   8      262.06      226.72     38.70 o 
   8   7   8      383.87      402.98     50.86 o 
   9   7   8      195.76      194.72     43.31 o 
  10   7   8        8.04       79.72     40.06 o 
  11   7   8      356.75      351.58     57.30 o 
  12   7   8       46.65      110.43     49.79 o 
  13   7   8      406.12      458.60     82.95 o 
   0   8   8     8894.29     8815.82    119.86 o 
   1   8   8     2256.58     2214.53     39.20 o 
   2   8   8       16.67       21.01     13.28 o 
   3   8   8      435.33      396.26     29.74 o 
   4   8   8        3.50       -1.90     17.74 o 
   5   8   8     5521.96     5451.85    106.46 o 
   6   8   8      524.78      499.29     49.63 o 
   7   8   8     2079.91     1955.18     77.16 o 
   8   8   8       30.24       51.98     35.62 o 
   9   8   8      169.71      218.74     45.08 o 
  10   8   8        2.60       43.14     39.67 o 
  11   8   8       26.07       30.02     42.13 o 
  12   8   8      104.32      126.42     61.05 o 
   1   9   8      504.01      511.30     29.81 o 
   2   9   8       55.15       48.05     15.48 o 
   3   9   8      767.12      797.52     33.14 o 
   4   9   8     2279.53     2216.88     55.90 o 
   5   9   8      567.71      605.35     40.11 o 
   6   9   8      205.93      132.85     36.24 o 
   7   9   8      191.91      234.44     43.25 o 
   8   9   8       89.18       66.38     38.34 o 
   9   9   8      638.93      662.64     91.21 o 
  10   9   8       62.70       74.75     42.70 o 
  11   9   8       81.51       76.37     53.61 o 
  12   9   8      199.97      249.05     70.49 o 
   0  10   8     1316.55     1389.43     59.93 o 
   1  10   8     2216.84     2236.65     51.06 o 
   2  10   8      830.66      735.19     42.68 o 
   3  10   8     1160.55     1187.47     35.36 o 
   4  10   8       22.90       27.98     20.07 o 
   5  10   8     2793.34     2815.83     67.88 o 
   6  10   8      856.93      822.23     48.50 o 
   7  10   8       25.31       15.31     34.36 o 
   8  10   8      836.60      717.60     66.72 o 
   9  10   8       23.37       32.55     40.82 o 
  10  10   8        5.86       22.73     51.54 o 
  11  10   8        6.38       20.28     53.49 o 
   1  11   8        2.47        0.80     17.73 o 
   2  11   8      810.03      791.15     46.05 o 
   3  11   8      449.56      368.03     38.28 o 
   4  11   8      481.31      526.11     45.99 o 
   5  11   8        0.01      -29.84     29.84 o 
   6  11   8        6.14       17.81     33.13 o 
   7  11   8      625.61      662.08     61.90 o 
   8  11   8       88.04      106.64     50.98 o 
   9  11   8       39.71        8.37     49.51 o 
  10  11   8      495.12      566.16     85.41 o 
  11  11   8       16.37       54.75     59.19 o 
   0  12   8        3.34      -39.29     39.29 o 
   1  12   8      499.77      481.60     40.62 o 
   2  12   8       52.33       86.53     27.43 o 
   3  12   8        2.06       16.60     26.06 o 
   4  12   8      319.42      246.02     37.42 o 
   5  12   8      406.88      464.88     75.92 o 
   6  12   8      102.33       54.04     47.07 o 
   7  12   8       79.53       94.28     50.07 o 
   8  12   8      236.63      224.65     60.05 o 
   9  12   8      272.49      260.88     66.82 o 
  10  12   8       52.98       94.67     77.12 o 
   1  13   8      183.72      102.85     37.88 o 
   2  13   8      103.04       82.11     37.71 o 
   3  13   8     1957.39     2057.36     87.50 o 
   4  13   8      304.67      332.16     48.90 o 
   5  13   8      639.32      542.64     57.94 o 
   6  13   8      102.68       83.80     51.70 o 
   7  13   8       41.06       12.34     61.12 o 
   8  13   8       97.39      107.44     74.90 o 
   9  13   8       96.35       94.22     85.54 o 
   0  14   8        1.70      103.90     83.70 o 
   1  14   8       64.81       26.54     59.12 o 
   2  14   8      250.69      311.39     79.16 o 
   3  14   8        1.65       -5.51     59.52 o 
   4  14   8      272.03      213.65     72.98 o 
   5  14   8      112.46       68.46     66.74 o 
   6  14   8       15.90      -24.53     61.54 o 
   7  14   8       22.57       43.86     66.57 o 
   8  14   8       43.00       61.94     77.86 o 
   1  15   8       97.61       64.21     67.22 o 
   2  15   8       29.04       30.52     63.03 o 
   3  15   8      425.30      419.61     88.29 o 
   4  15   8        0.00       54.14     65.47 o 
   5  15   8        0.37       22.78     67.85 o 
   6  15   8       92.14      168.47     79.74 o 
   7  15   8      839.67      879.87    130.54 o 
   0  16   8        9.80       64.28    101.76 o 
   1  16   8       28.98      -30.19     62.94 o 
   2  16   8      139.58      211.92     80.04 o 
   3  16   8       17.91       61.41    105.64 o 
   4  16   8      429.17      418.79     97.85 o 
   5  16   8      185.50      224.12     87.96 o 
   6  16   8     1465.07     1406.96    207.99 o 
   1  17   8       30.25       89.62     83.80 o 
   2  17   8       39.54       29.94     72.98 o 
   3  17   8      208.36      286.52     96.00 o 
   1   1   9     1292.36     1155.45     18.38 o 
   2   1   9     4505.06     4467.85     40.03 o 
   3   1   9      515.95      536.54     27.52 o 
   4   1   9     1023.03     1127.77     39.58 o 
   5   1   9       99.37      141.69     23.24 o 
   6   1   9      543.35      584.11     39.99 o 
   7   1   9       34.98       50.42     25.23 o 
   8   1   9      809.88      804.37     53.19 o 
   9   1   9      337.88      244.91     40.68 o 
  10   1   9      105.60       63.88     36.35 o 
  11   1   9     1356.83     1475.30     81.55 o 
  12   1   9       78.84       93.91     43.68 o 
  13   1   9       60.93       84.86     49.58 o 
  14   1   9      220.92      345.45     65.00 o 
   0   2   9     6636.34     6821.75     84.59 o 
   1   2   9        8.65       39.76     10.11 o 
   2   2   9     4357.33     4481.64     55.87 o 
   3   2   9     1120.56     1128.68     35.02 o 
   4   2   9     2474.64     2657.67     49.98 o 
   5   2   9     2208.66     2302.51     57.81 o 
   6   2   9       28.68       -8.79     20.52 o 
   7   2   9     1921.03     1855.03     64.53 o 
   8   2   9     1876.67     1799.52     71.64 o 
   9   2   9       18.72       -1.87     30.75 o 
  10   2   9     1139.57     1135.07     70.50 o 
  11   2   9       70.35      163.97     43.78 o 
  12   2   9       17.15       26.77     41.51 o 
  13   2   9       60.88      117.38     50.50 o 
  14   2   9       24.35       34.98     51.78 o 
   1   3   9      831.15      899.32     23.34 o 
   2   3   9      273.22      334.62     18.93 o 
   3   3   9     6262.91     6270.29     74.33 o 
   4   3   9       31.56       37.86     18.60 o 
   5   3   9       29.82       10.81     19.54 o 
   6   3   9      151.81      187.71     29.05 o 
   7   3   9     2701.33     2786.63     76.59 o 
   8   3   9      278.76      270.74     38.94 o 
   9   3   9      299.36      387.59     47.99 o 
  10   3   9     1557.97     1575.93     78.57 o 
  11   3   9      122.41       81.71     40.72 o 
  12   3   9      110.02       65.26     44.19 o 
  13   3   9      192.48      234.45     56.62 o 
  14   3   9        0.73        7.41     51.35 o 
   0   4   9    12198.08    13369.36     79.49 o 
   1   4   9     3829.84     3963.14     36.47 o 
   2   4   9     2199.72     1942.45     41.38 o 
   3   4   9     1018.72      956.50     32.75 o 
   4   4   9       11.31        2.41     17.71 o 
   5   4   9      793.82      857.96     43.32 o 
   6   4   9     3016.96     2891.93     73.65 o 
   7   4   9      140.32      188.75     33.38 o 
   8   4   9       20.75       23.96     27.03 o 
   9   4   9      263.46      215.55     41.76 o 
  10   4   9        0.06      -21.67     33.05 o 
  11   4   9        0.17      -16.90     37.16 o 
  12   4   9        6.50       35.32     42.81 o 
  13   4   9        0.27       -2.81     44.90 o 
  14   4   9      121.35      132.27     64.10 o 
   1   5   9      718.94      728.18     22.60 o 
   2   5   9      720.79      755.31     25.84 o 
   3   5   9      643.99      658.00     30.72 o 
   4   5   9      851.68      824.36     40.90 o 
   5   5   9     1531.10     1658.94     56.28 o 
   6   5   9     2304.88     2259.49     68.76 o 
   7   5   9      534.39      427.49     44.62 o 
   8   5   9      252.33      231.15     39.88 o 
   9   5   9      365.26      357.15     47.40 o 
  10   5   9      174.98      176.98     43.92 o 
  11   5   9      445.35      492.26     60.30 o 
  12   5   9     1025.56     1165.89     85.45 o 
  13   5   9        0.08        1.33     47.48 o 
   0   6   9      735.25      768.35     33.81 o 
   1   6   9     4218.04     4397.38     50.91 o 
   2   6   9     3299.55     3267.04     46.44 o 
   3   6   9     5187.26     5029.98     69.77 o 
   4   6   9      578.03      598.72     38.53 o 
   5   6   9      898.14     1004.33     69.18 o 
   6   6   9      331.46      352.53     39.76 o 
   7   6   9       89.81       87.70     31.53 o 
   8   6   9       16.34       34.69     28.50 o 
   9   6   9        6.46       21.30     30.41 o 
  10   6   9      232.60      185.16     44.87 o 
  11   6   9     1726.68     1745.92     91.45 o 
  12   6   9      549.16      692.42     76.60 o 
  13   6   9      218.59      222.80     58.92 o 
   1   7   9       87.75       64.68     13.96 o 
   2   7   9      150.33      123.65     16.17 o 
   3   7   9     7338.54     7382.26    112.47 o 
   4   7   9        0.21       14.18     17.72 o 
   5   7   9      374.85      354.70     38.98 o 
   6   7   9      398.23      392.01     42.61 o 
   7   7   9     1939.03     1947.23     75.11 o 
   8   7   9     1168.81     1238.55     68.00 o 
   9   7   9        2.22      -19.28     33.68 o 
  10   7   9      157.17      114.83     42.45 o 
  11   7   9        1.46       -8.38     39.17 o 
  12   7   9        2.50       -4.61     49.36 o 
  13   7   9       40.61       31.83     59.53 o 
   0   8   9        1.96        4.19     26.38 o 
   1   8   9        7.68       -1.38     12.66 o 
   2   8   9       11.48        2.13     13.32 o 
   3   8   9     2729.60     2870.18     53.73 o 
   4   8   9        0.00       -6.72     17.94 o 
   5   8   9       56.86       52.72     26.95 o 
   6   8   9      214.12      177.47     36.49 o 
   7   8   9     1723.56     1662.71     74.09 o 
   8   8   9      125.16      122.70     36.81 o 
   9   8   9      443.97      422.93     54.67 o 
  10   8   9      407.68      512.51     62.68 o 
  11   8   9      588.26      682.04     85.25 o 
  12   8   9      348.70      352.37     85.66 o 
   1   9   9      940.17      925.27     36.34 o 
   2   9   9      428.55      432.27     24.85 o 
   3   9   9      129.40      145.70     21.48 o 
   4   9   9        0.23        6.55     19.69 o 
   5   9   9      274.62      261.31     32.15 o 
   6   9   9        8.49       -5.18     28.53 o 
   7   9   9        8.25      -18.53     30.07 o 
   8   9   9       41.89       38.99     35.00 o 
   9   9   9      704.11      756.60     68.51 o 
  10   9   9      142.85      132.78     55.45 o 
  11   9   9        6.09       14.61     53.02 o 
  12   9   9       32.15       26.99     58.88 o 
   0  10   9        8.59        0.59     24.79 o 
   1  10   9      242.67      216.93     24.79 o 
   2  10   9      301.68      241.12     29.76 o 
   3  10   9       28.10       32.29     17.34 o 
   4  10   9      296.62      292.88     32.49 o 
   5  10   9      568.55      533.43     40.10 o 
   6  10   9      101.76      151.21     29.29 o 
   7  10   9      321.18      355.01     47.69 o 
   8  10   9       63.25       91.07     48.43 o 
   9  10   9      656.22      590.32     77.37 o 
  10  10   9      137.13      124.83     58.86 o 
  11  10   9       95.02      132.59     61.11 o 
   1  11   9      104.69      109.02     22.05 o 
   2  11   9        5.56       23.61     24.06 o 
   3  11   9     3661.10     3475.85     80.87 o 
   4  11   9     1013.27     1033.42     54.06 o 
   5  11   9      472.89      498.67     54.87 o 
   6  11   9       72.30       69.75     37.16 o 
   7  11   9     1570.10     1647.48     98.19 o 
   8  11   9        0.70       24.78     45.80 o 
   9  11   9        0.31       28.28     48.64 o 
  10  11   9      221.79      247.95     89.62 o 
  11  11   9       26.75       60.92     75.38 o 
   0  12   9      100.41      140.18     34.27 o 
   1  12   9     1120.44     1137.37     51.64 o 
   2  12   9      161.35      179.44     32.18 o 
   3  12   9      597.59      653.65     48.47 o 
   4  12   9        2.22       26.42     31.49 o 
   5  12   9      289.85      278.68     44.95 o 
   6  12   9       13.25       22.60     45.79 o 
   7  12   9       11.96        7.99     43.78 o 
   8  12   9        0.02        2.51     63.78 o 
   9  12   9       93.37       74.65     73.96 o 
  10  12   9      428.87      433.59     98.57 o 
   1  13   9     1819.90     1816.65    127.62 o 
   2  13   9      690.42      546.45     92.62 o 
   3  13   9       66.96       99.39     62.75 o 
   4  13   9      170.90       64.55     42.54 o 
   5  13   9      443.46      451.38     63.38 o 
   6  13   9        1.36      -47.08     58.99 o 
   7  13   9        1.34       24.56     63.17 o 
   8  13   9        7.88       17.38     66.47 o 
   9  13   9        8.77      -44.10     65.61 o 
   0  14   9       72.12      161.77     94.57 o 
   1  14   9      641.99      628.82     95.27 o 
   2  14   9        6.39       12.38     60.15 o 
   3  14   9       14.74       -6.71     52.41 o 
   4  14   9      244.07      286.88     79.59 o 
   5  14   9      211.50      253.53     80.56 o 
   6  14   9      396.81      439.56     93.64 o 
   7  14   9      112.22      101.08     75.86 o 
   8  14   9        3.48      -33.40     70.30 o 
   1  15   9        0.00       -3.69     62.70 o 
   2  15   9      287.99      245.08     82.62 o 
   3  15   9      232.83      228.42     80.30 o 
   4  15   9       73.12      105.73     74.04 o 
   5  15   9        5.53       11.15     66.79 o 
   6  15   9      309.79      304.03     90.13 o 
   7  15   9      259.96      324.60     93.61 o 
   0  16   9       38.65      -80.40     88.94 o 
   1  16   9       10.12      -16.37     66.02 o 
   2  16   9        5.50       14.30     68.11 o 
   3  16   9      299.95      406.14     95.14 o 
   4  16   9       14.14      -33.19     70.49 o 
   5  16   9      370.71      388.17     97.96 o 
   1  17   9       15.85        5.82     71.66 o 
   2  17   9        1.50      -45.18     77.10 o 
   3  17   9       18.74        4.63     72.80 o 
   0   0  10       11.70       24.92     15.83 o 
   1   0  10     2126.44     2199.43     36.81 o 
   2   0  10     1377.75     1402.73     39.51 o 
   3   0  10    19117.42    19580.15    446.17 o 
   4   0  10     4042.63     4233.66     93.07 o 
   5   0  10      124.13      116.76     36.70 o 
   6   0  10      822.98      791.58     69.04 o 
   7   0  10      397.41      551.17     62.73 o 
   8   0  10       54.99       64.61     61.17 o 
   9   0  10     3699.01     3428.36    135.06 o 
  10   0  10        0.03       -4.34     45.03 o 
  11   0  10        6.25      -40.15     47.80 o 
  12   0  10        8.04       -0.52     54.10 o 
  13   0  10      460.72      408.91    139.63 o 
  14   0  10       96.40       98.65     76.44 o 
   1   1  10     4943.91     4950.10     31.17 o 
   2   1  10    11947.99    12166.84     69.56 o 
   3   1  10       44.79       62.20     14.53 o 
   4   1  10     6288.82     6394.51     79.88 o 
   5   1  10     1497.19     1574.02     49.44 o 
   6   1  10      125.86      123.91     25.84 o 
   7   1  10        1.82       11.69     23.80 o 
   8   1  10      922.79      902.69     54.73 o 
   9   1  10     1009.91      933.89     61.72 o 
  10   1  10     1182.51     1164.09     71.08 o 
  11   1  10       33.12       14.80     36.37 o 
  12   1  10       27.02       20.17     40.68 o 
  13   1  10       29.83       28.86     46.34 o 
  14   1  10       68.07       68.42     52.44 o 
   0   2  10     5034.44     4963.65     93.28 o 
   1   2  10     1232.56     1245.72     24.48 o 
   2   2  10      937.45      954.84     20.72 o 
   3   2  10       32.66       41.84     15.67 o 
   4   2  10     2655.94     2648.49     55.15 o 
   5   2  10      345.87      361.51     32.37 o 
   6   2  10     2033.57     2066.67     60.97 o 
   7   2  10     1799.31     1776.63     63.55 o 
   8   2  10     1629.09     1672.27     67.35 o 
   9   2  10        9.49        0.09     30.04 o 
  10   2  10      999.37      972.81     67.69 o 
  11   2  10       68.05      133.85     43.31 o 
  12   2  10       40.17       30.42     42.36 o 
  13   2  10       17.48      -29.99     42.82 o 
  14   2  10       12.18       -6.36     48.49 o 
   1   3  10      222.49      201.92     15.59 o 
   2   3  10      774.61      761.97     23.98 o 
   3   3  10     3938.24     4074.24     55.84 o 
   4   3  10      208.25      304.64     29.36 o 
   5   3  10      213.77      197.90     26.80 o 
   6   3  10        5.57       57.91     21.68 o 
   7   3  10       18.13       13.11     25.07 o 
   8   3  10      804.55      856.97     55.76 o 
   9   3  10     1203.34     1203.73     67.17 o 
  10   3  10      169.83      114.18     39.47 o 
  11   3  10       72.10      103.07     40.85 o 
  12   3  10      518.64      542.93     65.99 o 
  13   3  10      153.23      187.77     54.26 o 
  14   3  10      359.24      434.14     70.55 o 
   0   4  10    23832.50    24364.96    127.33 o 
   1   4  10     5372.82     5798.12     48.35 o 
   2   4  10     1553.50     1466.73     30.67 o 
   3   4  10     2190.08     2342.30     45.78 o 
   4   4  10      577.95      634.66     30.67 o 
   5   4  10      196.00      229.94     29.50 o 
   6   4  10        4.22       10.77     22.55 o 
   7   4  10      707.53      685.74     49.23 o 
   8   4  10       20.01       14.47     25.37 o 
   9   4  10     1041.47      952.49     58.28 o 
  10   4  10      231.03      160.61     37.98 o 
  11   4  10       61.72       48.03     40.41 o 
  12   4  10        5.83      -16.87     40.54 o 
  13   4  10       66.40       49.25     43.86 o 
   1   5  10     1187.19     1171.14     24.16 o 
   2   5  10    11231.00    11962.48     86.19 o 
   3   5  10      249.29      220.82     23.27 o 
   4   5  10      504.70      422.30     33.51 o 
   5   5  10      694.33      691.70     41.85 o 
   6   5  10     4071.70     4311.06     90.25 o 
   7   5  10     3895.04     3981.10     94.30 o 
   8   5  10      391.84      316.76     42.72 o 
   9   5  10        8.63      -22.71     32.01 o 
  10   5  10     1466.85     1559.09     80.53 o 
  11   5  10      129.55      102.13     42.21 o 
  12   5  10      505.61      500.97     64.86 o 
  13   5  10       22.62       26.56     47.58 o 
   0   6  10       26.80       10.85     15.76 o 
   1   6  10       89.82      114.52     15.60 o 
   2   6  10      116.48      114.80     15.74 o 
   3   6  10        9.21       -5.84     14.80 o 
   4   6  10       31.04       61.90     19.22 o 
   5   6  10      487.10      530.68     41.48 o 
   6   6  10       72.99      113.67     29.81 o 
   7   6  10       40.89       18.20     28.28 o 
   8   6  10     4890.40     4899.68    126.26 o 
   9   6  10     2605.25     2613.97     82.51 o 
  10   6  10       47.00       62.72     39.28 o 
  11   6  10        0.25      -36.16     36.16 o 
  12   6  10      126.46      117.31     48.58 o 
  13   6  10       91.54      139.04     54.33 o 
   1   7  10       90.81       87.21     15.18 o 
   2   7  10      555.69      479.12     25.12 o 
   3   7  10      189.33      177.70     20.80 o 
   4   7  10        1.20        6.53     17.80 o 
   5   7  10       86.16      100.17     27.47 o 
   6   7  10      318.85      323.14     39.98 o 
   7   7  10      626.26      607.37     69.37 o 
   8   7  10      357.28      463.54     51.27 o 
   9   7  10       45.48       62.89     36.84 o 
  10   7  10      262.25      235.33     48.38 o 
  11   7  10      167.36      185.85     57.38 o 
  12   7  10       72.89       13.08     54.36 o 
  13   7  10      200.89      246.68     70.55 o 
   0   8  10     2850.34     3325.63     80.31 o 
   1   8  10     2572.85     2732.07     46.10 o 
   2   8  10      196.90      200.54     20.58 o 
   3   8  10     1558.89     1560.88     43.24 o 
   4   8  10        0.04       15.93     18.38 o 
   5   8  10       49.51       58.54     23.42 o 
   6   8  10      119.88       91.97     31.71 o 
   7   8  10       53.15       69.86     33.54 o 
   8   8  10       95.99      117.57     38.32 o 
   9   8  10       16.69       41.79     37.41 o 
  10   8  10      491.39      462.16     69.56 o 
  11   8  10       32.29        7.71     48.70 o 
  12   8  10        9.92       75.88     57.48 o 
   1   9  10     2390.73     2482.97     52.97 o 
   2   9  10       19.40       36.57     15.25 o 
   3   9  10       48.96       42.24     18.56 o 
   4   9  10      115.17      149.26     25.84 o 
   5   9  10        0.01      -20.33     20.33 o 
   6   9  10      218.76      241.94     34.48 o 
   7   9  10      600.09      691.38     60.34 o 
   8   9  10      163.03      186.14     50.89 o 
   9   9  10        0.11       -2.91     44.51 o 
  10   9  10        0.19      -37.02     44.27 o 
  11   9  10        1.41      -43.62     50.56 o 
  12   9  10      235.01      282.23     93.96 o 
   0  10  10      355.72      359.08     43.43 o 
   1  10  10       17.69       17.34     18.69 o 
   2  10  10      811.80      788.07     44.88 o 
   3  10  10      504.03      475.17     31.44 o 
   4  10  10      141.67      106.82     22.68 o 
   5  10  10       82.43       67.22     24.99 o 
   6  10  10      193.00      175.34     31.73 o 
   7  10  10      240.27      245.82     39.78 o 
   8  10  10      125.92       80.74     48.61 o 
   9  10  10       84.33      108.80     52.80 o 
  10  10  10      256.78      356.95     86.55 o 
  11  10  10      967.57     1089.34    133.24 o 
   1  11  10      620.58      574.51     36.24 o 
   2  11  10       21.94       23.21     24.01 o 
   3  11  10      548.73      502.46     43.06 o 
   4  11  10        8.65       19.92     29.80 o 
   5  11  10      255.88      273.57     51.35 o 
   6  11  10      306.54      295.85     56.56 o 
   7  11  10      239.09      280.35     57.55 o 
   8  11  10       36.40       38.76     60.46 o 
   9  11  10       52.17       31.21     65.60 o 
  10  11  10       74.37       60.97     73.68 o 
  11  11  10      101.52       45.83    102.34 o 
   0  12  10     3143.18     3033.77    108.77 o 
   1  12  10       98.69      100.34     29.25 o 
   2  12  10      728.56      754.86     65.40 o 
   3  12  10       22.63        5.36     34.89 o 
   4  12  10      914.59     1050.81     76.93 o 
   5  12  10      221.10      119.22     44.94 o 
   6  12  10      559.23      603.06     99.89 o 
   7  12  10      179.37       97.24     67.91 o 
   8  12  10        0.82      -50.88     62.04 o 
   9  12  10       41.57       83.63     73.80 o 
  10  12  10       41.69       -4.37     69.19 o 
   1  13  10       38.49        1.21     57.87 o 
   2  13  10      158.54      140.78     64.69 o 
   3  13  10       43.50       10.12     38.31 o 
   4  13  10       12.45       24.03     39.86 o 
   5  13  10       12.53       46.02     42.58 o 
   6  13  10        8.37      -14.43     42.54 o 
   7  13  10      107.41       98.81    101.08 o 
   8  13  10      206.27      279.47     85.92 o 
   9  13  10       49.05       18.40     73.37 o 
   0  14  10      448.48      478.31    127.98 o 
   1  14  10      462.72      344.28     81.03 o 
   2  14  10      790.39      756.74    106.49 o 
   3  14  10     1574.44     1340.53    168.37 o 
   4  14  10      303.24      254.98     77.59 o 
   5  14  10       10.75       -9.10     63.93 o 
   6  14  10       40.66       52.21     66.93 o 
   7  14  10       85.21       59.10     74.40 o 
   8  14  10      103.31       95.90     77.69 o 
   1  15  10       72.15       76.82     68.54 o 
   2  15  10       50.11       81.66     68.19 o 
   3  15  10        0.04       37.17     66.63 o 
   4  15  10      210.23      221.21     79.63 o 
   5  15  10        3.45       33.07     71.04 o 
   6  15  10       16.52      -44.39     65.56 o 
   7  15  10        2.84       31.02     73.83 o 
   0  16  10        8.81      -50.10     89.14 o 
   1  16  10      474.75      435.79     99.14 o 
   2  16  10       47.91      119.98     74.00 o 
   3  16  10        0.37      -36.16     65.94 o 
   4  16  10      320.14      257.09    111.37 o 
   5  16  10      494.60      534.88    109.37 o 
   1  17  10       11.71       70.31     78.06 o 
   2  17  10      491.18      487.70    105.62 o 
   1   1  11     1533.65     1485.10     18.86 o 
   2   1  11     4215.63     4337.33     37.98 o 
   3   1  11     1357.41     1546.31     33.91 o 
   4   1  11     3189.04     3261.29     59.41 o 
   5   1  11       89.36      103.28     21.99 o 
   6   1  11     1066.81      966.64     46.23 o 
   7   1  11     1983.14     1948.77     65.07 o 
   8   1  11       41.65       41.34     29.12 o 
   9   1  11      348.29      406.78     48.48 o 
  10   1  11      448.47      447.64     55.47 o 
  11   1  11      176.83      156.26     43.87 o 
  12   1  11        0.30        6.00     40.43 o 
  13   1  11       87.95       46.62     47.39 o 
  14   1  11      262.19      281.02     60.63 o 
   0   2  11      753.34      783.52     39.40 o 
   1   2  11        3.72       29.18     10.82 o 
   2   2  11      849.07      908.80     20.51 o 
   3   2  11     3310.38     3523.90     47.94 o 
   4   2  11     1385.97     1521.82     44.39 o 
   5   2  11     2161.17     2378.00     53.60 o 
   6   2  11       20.61       34.71     22.38 o 
   7   2  11      191.13      264.45     34.73 o 
   8   2  11      756.82      742.95     53.02 o 
   9   2  11      420.94      408.09     48.30 o 
  10   2  11      427.58      445.03     53.36 o 
  11   2  11       11.19        7.84     36.11 o 
  12   2  11        2.70       18.23     41.54 o 
  13   2  11       21.97      100.55     48.58 o 
  14   2  11      247.24      163.89     58.44 o 
   1   3  11     2630.79     2780.11     36.84 o 
   2   3  11      284.97      375.41     18.98 o 
   3   3  11      222.90      237.39     20.12 o 
   4   3  11     2652.99     2658.28     56.92 o 
   5   3  11      100.62       98.30     23.18 o 
   6   3  11       13.99       -4.80     21.03 o 
   7   3  11      357.67      395.83     39.01 o 
   8   3  11      369.18      374.90     43.32 o 
   9   3  11      408.11      365.54     47.01 o 
  10   3  11       17.49      -17.87     32.62 o 
  11   3  11       34.97       17.09     37.36 o 
  12   3  11      129.07      163.71     49.21 o 
  13   3  11        4.64        2.68     45.94 o 
   0   4  11    14250.41    15186.22    235.06 o 
   1   4  11      186.42      278.74     18.84 o 
   2   4  11     1496.73     1611.88     33.70 o 
   3   4  11      193.96      233.49     20.45 o 
   4   4  11       78.66      119.39     19.01 o 
   5   4  11      156.23      128.80     24.86 o 
   6   4  11     1256.69     1254.56     53.84 o 
   7   4  11      346.27      381.02     43.28 o 
   8   4  11      193.41      174.30     36.82 o 
   9   4  11     1176.07     1059.08     59.50 o 
  10   4  11      857.48      843.87     59.48 o 
  11   4  11        0.10       -1.62     34.11 o 
  12   4  11       38.95       65.20     40.34 o 
  13   4  11      122.66      153.13     47.12 o 
   1   5  11      218.32      208.65     15.97 o 
   2   5  11        0.01       -0.50     11.36 o 
   3   5  11       48.50       31.53     13.99 o 
   4   5  11        0.01       13.16     16.69 o 
   5   5  11     1684.93     1663.30     56.38 o 
   6   5  11     1130.54     1196.23     48.52 o 
   7   5  11      637.50      706.21     52.31 o 
   8   5  11      471.58      462.78     66.91 o 
   9   5  11      225.54      242.77     43.93 o 
  10   5  11      109.16      108.16     40.81 o 
  11   5  11       50.52       51.38     40.77 o 
  12   5  11       19.17      -12.87     42.36 o 
  13   5  11      299.28      278.97     59.99 o 
   0   6  11     1805.53     1720.96     45.54 o 
   1   6  11      328.90      357.85     21.35 o 
   2   6  11     1277.38     1240.07     32.25 o 
   3   6  11      304.08      344.64     25.64 o 
   4   6  11      231.11      254.48     27.26 o 
   5   6  11       21.64       16.70     22.37 o 
   6   6  11      751.15      814.52     50.87 o 
   7   6  11     1470.31     1540.38     66.71 o 
   8   6  11      139.70      152.67     37.64 o 
   9   6  11       10.56       31.02     30.05 o 
  10   6  11      302.55      270.41     48.96 o 
  11   6  11        1.20       -4.89     38.98 o 
  12   6  11      158.29      145.58     50.86 o 
  13   6  11       77.34       68.87     50.73 o 
   1   7  11     1528.45     1516.10     35.25 o 
   2   7  11      429.36      429.70     24.94 o 
   3   7  11      934.74      961.13     35.10 o 
   4   7  11        9.41       10.64     18.70 o 
   5   7  11       41.34       36.98     23.91 o 
   6   7  11     2370.96     2261.87     74.27 o 
   7   7  11      503.49      533.44     51.17 o 
   8   7  11       42.99       61.09     34.49 o 
   9   7  11       39.21       67.29     37.03 o 
  10   7  11       66.04       53.43     47.69 o 
  11   7  11       70.66       96.84     52.65 o 
  12   7  11      134.44      166.63     61.89 o 
   0   8  11      953.61      972.69     50.47 o 
   1   8  11      183.24      212.10     20.95 o 
   2   8  11      348.55      358.02     24.90 o 
   3   8  11       50.59       67.99     18.72 o 
   4   8  11       83.89       78.87     22.28 o 
   5   8  11      760.90      851.12     44.37 o 
   6   8  11        5.10       12.36     28.85 o 
   7   8  11      142.52      159.85     38.30 o 
   8   8  11      667.96      651.98     71.92 o 
   9   8  11      193.08      143.07     49.47 o 
  10   8  11       48.93       22.93     46.57 o 
  11   8  11      248.92      247.88     63.41 o 
  12   8  11      135.15      159.60     81.26 o 
   1   9  11      504.59      486.08     27.75 o 
   2   9  11      633.95      599.18     29.89 o 
   3   9  11      470.96      459.62     31.70 o 
   4   9  11     2145.08     2073.60     53.51 o 
   5   9  11       77.53      104.34     26.37 o 
   6   9  11      239.01      256.09     33.88 o 
   7   9  11       25.60       21.68     40.61 o 
   8   9  11     1378.62     1359.88     90.96 o 
   9   9  11       95.84      118.08     51.23 o 
  10   9  11       77.86      127.86     72.76 o 
  11   9  11       11.06      -11.44     67.45 o 
  12   9  11      201.05      189.65     88.29 o 
   0  10  11     1567.96     1624.40     68.62 o 
   1  10  11      146.40      169.93     24.51 o 
   2  10  11      325.30      282.52     24.67 o 
   3  10  11      398.98      404.49     31.58 o 
   4  10  11     1169.05     1125.01     48.29 o 
   5  10  11      135.00      177.80     33.23 o 
   6  10  11       24.18       13.32     28.26 o 
   7  10  11       50.48       86.22     33.89 o 
   8  10  11       65.49       51.75     60.83 o 
   9  10  11       12.05       32.41     64.55 o 
  10  10  11      150.85      104.78     75.35 o 
  11  10  11      637.84      636.61    118.56 o 
   1  11  11      834.24      873.91     45.61 o 
   2  11  11      342.38      383.59     48.80 o 
   3  11  11     3032.90     3033.64     90.80 o 
   4  11  11      214.64      223.71     47.53 o 
   5  11  11      216.86      226.38     50.82 o 
   6  11  11      552.09      646.71     95.95 o 
   7  11  11      290.07      377.11     82.86 o 
   8  11  11       59.77       97.47     69.54 o 
   9  11  11      237.64      261.08     82.96 o 
  10  11  11      159.83      187.61     81.77 o 
   0  12  11      802.25      784.61     71.69 o 
   1  12  11      217.30      198.16     33.62 o 
   2  12  11       61.46       46.81     37.20 o 
   3  12  11      769.70      816.28     67.69 o 
   4  12  11     1636.66     1550.96     88.11 o 
   5  12  11      133.34      107.80     45.09 o 
   6  12  11     1089.69     1121.16     86.57 o 
   7  12  11        9.18       13.47     60.58 o 
   8  12  11      202.92      217.51     78.48 o 
   9  12  11       39.30      -35.07     67.69 o 
  10  12  11      130.67      246.56     88.16 o 
   1  13  11      205.26      177.74     67.01 o 
   2  13  11      432.25      351.67     78.66 o 
   3  13  11      303.43      347.38     55.20 o 
   4  13  11      570.61      539.89     67.01 o 
   5  13  11        2.44      -13.36     41.57 o 
   6  13  11       46.55       24.71     47.20 o 
   7  13  11       16.06      -22.56     60.53 o 
   8  13  11       62.08      106.34     75.51 o 
   9  13  11        3.75      -21.33     70.56 o 
   0  14  11      256.51      273.04    104.87 o 
   1  14  11       58.19       35.39     60.94 o 
   2  14  11       87.76       78.30     63.04 o 
   3  14  11        2.52       40.85     64.54 o 
   4  14  11       64.67       73.77     65.53 o 
   5  14  11       29.35      -13.37     61.96 o 
   6  14  11      106.40      127.84     71.89 o 
   7  14  11       98.35       74.91     72.68 o 
   8  14  11       33.99        3.85     76.59 o 
   1  15  11      509.29      458.92     95.35 o 
   2  15  11       37.91      106.28     70.18 o 
   3  15  11       37.27       59.26     65.64 o 
   4  15  11        8.00       54.49     68.44 o 
   5  15  11       53.66       40.23     71.16 o 
   6  15  11       35.71      -38.31     71.12 o 
   0  16  11      307.22      264.30    125.65 o 
   1  16  11       34.42       14.47     97.68 o 
   2  16  11      472.76      628.27    110.74 o 
   3  16  11      306.16      397.40     98.99 o 
   4  16  11       63.87      100.82     80.66 o 
   5  16  11      171.89      401.02    139.63 o 
   1  17  11      193.89      244.66     90.83 o 
   0   0  12    14677.41    15216.53    124.79 o 
   1   0  12      227.68      214.52     16.54 o 
   2   0  12    12848.69    13381.38    114.47 o 
   3   0  12       22.92      -10.57     15.96 o 
   4   0  12      971.51      990.57     52.96 o 
   5   0  12       26.25       93.21     30.28 o 
   6   0  12     4932.24     4892.50    123.24 o 
   7   0  12      235.48      210.67     45.79 o 
   8   0  12       62.24       64.57     42.02 o 
   9   0  12       39.21       35.10     57.29 o 
  10   0  12      245.75      294.69     66.38 o 
  11   0  12      642.90      590.46     91.89 o 
  12   0  12       90.21       95.20     64.15 o 
  13   0  12      716.14      718.04    133.03 o 
   1   1  12     7399.92     8047.27     40.53 o 
   2   1  12     1445.79     1474.62     26.63 o 
   3   1  12     1635.42     1669.50     33.49 o 
   4   1  12     4924.65     5213.22     71.82 o 
   5   1  12      466.54      481.35     34.51 o 
   6   1  12      150.61      143.84     26.53 o 
   7   1  12      542.76      541.02     43.84 o 
   8   1  12      125.58      133.22     32.68 o 
   9   1  12      549.66      577.56     54.89 o 
  10   1  12       97.80       94.62     38.10 o 
  11   1  12       94.36       80.23     40.32 o 
  12   1  12       28.89       48.54     42.68 o 
  13   1  12        1.89      -23.02     42.47 o 
   0   2  12      120.69       65.95     22.27 o 
   1   2  12     3286.86     3240.88     29.98 o 
   2   2  12       50.18       76.29     10.42 o 
   3   2  12     1099.59     1146.18     29.26 o 
   4   2  12      434.60      451.86     31.70 o 
   5   2  12     2204.57     2165.14     57.33 o 
   6   2  12      166.42      154.80     27.51 o 
   7   2  12       42.99       32.05     26.15 o 
   8   2  12        5.78       17.92     27.68 o 
   9   2  12       69.71      103.37     35.69 o 
  10   2  12      583.01      614.30     58.16 o 
  11   2  12      133.32      112.42     42.94 o 
  12   2  12       18.17       70.79     42.89 o 
  13   2  12        0.45       -3.38     44.22 o 
   1   3  12        0.57       -3.83      9.30 o 
   2   3  12      251.12      275.98     17.45 o 
   3   3  12       21.91       42.00     13.39 o 
   4   3  12       77.53       47.36     18.60 o 
   5   3  12     1157.70     1161.39     46.54 o 
   6   3  12      135.75      100.05     26.21 o 
   7   3  12      396.35      397.86     37.29 o 
   8   3  12      158.85      172.19     32.70 o 
   9   3  12      182.28      195.97     40.17 o 
  10   3  12        8.97       20.90     34.44 o 
  11   3  12        0.29      -34.41     34.41 o 
  12   3  12      129.39      167.65     48.66 o 
  13   3  12      255.67      254.40     58.65 o 
   0   4  12      172.71      171.24     17.03 o 
   1   4  12      738.88      752.44     24.41 o 
   2   4  12     2377.06     2473.74     36.95 o 
   3   4  12      106.75      162.65     17.01 o 
   4   4  12      387.30      395.11     28.75 o 
   5   4  12     1446.96     1564.19     53.41 o 
   6   4  12      232.95      236.12     32.06 o 
   7   4  12     1472.84     1447.24     62.72 o 
   8   4  12     2024.66     1923.78     74.23 o 
   9   4  12      689.96      658.56     58.04 o 
  10   4  12       83.35       89.52     36.16 o 
  11   4  12       27.86       19.58     34.23 o 
  12   4  12      203.72      201.26     46.81 o 
  13   4  12      277.31      246.82     49.99 o 
   1   5  12     1123.45     1109.79     29.91 o 
   2   5  12      290.36      350.91     24.30 o 
   3   5  12     2550.99     2659.14     45.11 o 
   4   5  12      347.82      331.96     28.33 o 
   5   5  12      100.72      105.12     25.36 o 
   6   5  12       96.94      148.75     26.32 o 
   7   5  12        2.71        1.69     26.94 o 
   8   5  12       91.00      139.88     36.08 o 
   9   5  12      337.53      344.41     48.33 o 
  10   5  12     1196.26     1106.80     72.50 o 
  11   5  12       31.46       30.10     39.96 o 
  12   5  12      399.18      357.92     70.69 o 
  13   5  12        0.79        5.59     45.98 o 
   0   6  12     7892.35     8498.09     78.70 o 
   1   6  12      410.61      416.12     17.56 o 
   2   6  12       52.81       57.14     14.70 o 
   3   6  12      186.76      194.79     19.45 o 
   4   6  12       20.14        4.24     16.63 o 
   5   6  12     1091.00     1205.39     46.06 o 
   6   6  12     1084.91     1035.60     54.53 o 
   7   6  12       57.07       14.04     28.25 o 
   8   6  12       12.46        5.79     30.67 o 
   9   6  12      197.01      181.81     42.63 o 
  10   6  12      721.88      623.50     62.66 o 
  11   6  12       29.13       26.75     40.15 o 
  12   6  12        1.29       29.12     45.03 o 
  13   6  12        8.79      -45.92     52.32 o 
   1   7  12       23.89       21.13     13.31 o 
   2   7  12      609.53      658.00     28.11 o 
   3   7  12      504.59      514.86     27.95 o 
   4   7  12       49.20       18.64     19.07 o 
   5   7  12       87.48       95.26     23.95 o 
   6   7  12     1096.38      982.48     56.21 o 
   7   7  12      193.72      265.96     39.88 o 
   8   7  12        1.13      -36.04     36.04 o 
   9   7  12      141.46       83.18     44.65 o 
  10   7  12       38.28       38.44     46.03 o 
  11   7  12        1.00       29.43     49.47 o 
  12   7  12       45.73       57.42     69.64 o 
   0   8  12      326.76      380.05     49.71 o 
   1   8  12      268.05      300.56     23.47 o 
   2   8  12      655.03      629.58     29.64 o 
   3   8  12       14.83       34.00     17.90 o 
   4   8  12      203.33      254.36     27.41 o 
   5   8  12      829.68      890.42     45.57 o 
   6   8  12      646.40      639.46     51.83 o 
   7   8  12      410.11      367.59     55.78 o 
   8   8  12      112.39       98.03     44.00 o 
   9   8  12        5.05      -38.76     40.51 o 
  10   8  12       18.36      -39.96     56.99 o 
  11   8  12        6.04       40.64     67.60 o 
  12   8  12       50.77       44.42     72.79 o 
   1   9  12        5.60       14.72     15.61 o 
   2   9  12      878.24      943.34     34.75 o 
   3   9  12       77.58       87.68     21.13 o 
   4   9  12      691.02      565.75     40.67 o 
   5   9  12       66.56       49.52     27.68 o 
   6   9  12     1665.28     1805.93     94.91 o 
   7   9  12      104.44      170.59     38.43 o 
   8   9  12      120.03       99.31     62.30 o 
   9   9  12       27.38       27.77     67.68 o 
  10   9  12        0.08      -26.18     59.28 o 
  11   9  12       18.73       29.90     68.30 o 
   0  10  12     2145.36     2447.52    104.95 o 
   1  10  12       88.59       54.28     27.64 o 
   2  10  12      934.25     1036.32     40.24 o 
   3  10  12       50.74       51.63     23.27 o 
   4  10  12      155.99      154.46     32.10 o 
   5  10  12        5.43       37.80     27.42 o 
   6  10  12     1114.99     1093.98     70.79 o 
   7  10  12       16.64       56.23     37.38 o 
   8  10  12        3.42        1.92     37.22 o 
   9  10  12        0.91      -18.50     59.80 o 
  10  10  12        5.55       26.74     68.18 o 
  11  10  12      381.88      312.21     92.85 o 
   1  11  12       40.43       47.69     28.94 o 
   2  11  12      404.15      393.24     54.09 o 
   3  11  12      170.39      124.66     43.88 o 
   4  11  12       92.50       90.83     42.04 o 
   5  11  12       26.84       10.80     39.54 o 
   6  11  12        0.79      -20.51     55.21 o 
   7  11  12        5.58      -32.63     54.93 o 
   8  11  12      164.31      161.18     70.04 o 
   9  11  12       11.81        9.72     66.46 o 
  10  11  12      153.08      142.33     80.20 o 
   0  12  12       24.89       18.66     39.07 o 
   1  12  12        2.35        2.30     28.03 o 
   2  12  12      205.63      191.58     46.79 o 
   3  12  12       21.53       -3.83     36.42 o 
   4  12  12       23.31        1.42     39.46 o 
   5  12  12      474.82      529.91     70.59 o 
   6  12  12       10.64       11.19     44.32 o 
   7  12  12        0.55       38.22     62.41 o 
   8  12  12      147.84      166.35     77.06 o 
   9  12  12       67.07      -17.35     65.78 o 
   1  13  12       30.85       43.17     58.09 o 
   2  13  12       81.24       22.59     57.17 o 
   3  13  12      308.30      357.60     58.61 o 
   4  13  12      193.98      165.62     48.69 o 
   5  13  12      142.49      115.44     48.71 o 
   6  13  12       85.39       83.01     51.07 o 
   7  13  12       25.96       48.48     47.99 o 
   8  13  12       14.76      -13.74     69.90 o 
   0  14  12      393.79      329.55    111.28 o 
   1  14  12        9.07       25.83     57.05 o 
   2  14  12       94.06      104.66     67.97 o 
   3  14  12        3.74      -31.64     58.48 o 
   4  14  12      215.69      152.98     73.68 o 
   5  14  12        1.43      -31.01     58.41 o 
   6  14  12      160.16      132.36     74.40 o 
   7  14  12      370.79      440.47    100.80 o 
   1  15  12       18.13       11.37     66.71 o 
   2  15  12       10.50      -61.16     61.16 o 
   3  15  12      118.72      107.73     75.44 o 
   4  15  12      145.23      168.04     78.67 o 
   5  15  12      196.28      298.62     92.06 o 
   6  15  12       28.93       14.12     71.20 o 
   0  16  12       15.32       23.30     99.62 o 
   1  16  12      108.67      113.83     78.85 o 
   2  16  12       67.15       96.36    118.75 o 
   3  16  12      400.87      484.28    101.48 o 
   4  16  12      101.75      110.44     83.56 o 
   1   1  13     5332.93     5340.60     41.38 o 
   2   1  13     2136.42     2319.82     29.57 o 
   3   1  13      160.62      215.10     17.64 o 
   4   1  13      369.11      449.46     30.23 o 
   5   1  13      272.76      220.17     27.23 o 
   6   1  13      328.87      349.80     36.38 o 
   7   1  13        7.82       18.50     25.09 o 
   8   1  13       51.12       83.01     30.31 o 
   9   1  13        4.07      -27.77     28.47 o 
  10   1  13       11.33       17.53     34.31 o 
  11   1  13        2.36        2.20     35.56 o 
  12   1  13      139.27      117.87     45.67 o 
  13   1  13        5.30      -11.39     43.38 o 
   0   2  13     7757.70     8188.43    159.36 o 
   1   2  13      139.33      186.57     11.17 o 
   2   2  13       14.20        7.65      9.26 o 
   3   2  13      662.33      619.21     23.99 o 
   4   2  13     1685.64     1710.70     43.34 o 
   5   2  13     3421.71     3272.47     67.55 o 
   6   2  13      538.43      535.38     37.20 o 
   7   2  13     1175.04     1252.81     56.69 o 
   8   2  13     1016.06      836.41     81.85 o 
   9   2  13     1087.84     1016.49     62.47 o 
  10   2  13       74.43       96.15     38.59 o 
  11   2  13      970.89      931.34     71.06 o 
  12   2  13        7.88       25.60     40.60 o 
  13   2  13      251.45      284.78     58.45 o 
   1   3  13     4910.17     4781.06     51.63 o 
   2   3  13      168.85      141.89     15.56 o 
   3   3  13    10722.82    11175.43    115.63 o 
   4   3  13      623.35      640.36     31.74 o 
   5   3  13       82.67       66.66     22.08 o 
   6   3  13       61.03       79.92     25.30 o 
   7   3  13     2160.41     2255.52     72.55 o 
   8   3  13       69.92       41.35     27.36 o 
   9   3  13        1.12       17.93     28.82 o 
  10   3  13      382.23      458.16     54.55 o 
  11   3  13      697.29      759.01     68.58 o 
  12   3  13      250.20      215.00     52.71 o 
  13   3  13      113.62      113.48     50.88 o 
   0   4  13     1606.27     1712.61     59.45 o 
   1   4  13      179.51      152.76     15.32 o 
   2   4  13      417.53      473.30     23.72 o 
   3   4  13      198.50      177.28     21.31 o 
   4   4  13      149.17      137.47     20.37 o 
   5   4  13     2373.96     2412.65     63.00 o 
   6   4  13      154.23      166.78     30.48 o 
   7   4  13       58.25       93.49     29.83 o 
   8   4  13       16.12        3.32     29.77 o 
   9   4  13      192.24      156.64     39.82 o 
  10   4  13        5.19      -20.44     33.82 o 
  11   4  13        8.14      -22.23     36.33 o 
  12   4  13       70.38       85.31     46.55 o 
  13   4  13        0.24      -39.00     52.20 o 
   1   5  13     1225.52     1298.79     31.86 o 
   2   5  13      303.36      305.04     20.57 o 
   3   5  13      777.95      786.97     28.49 o 
   4   5  13     1329.21     1321.95     42.48 o 
   5   5  13      424.48      428.96     34.09 o 
   6   5  13      527.44      505.30     43.22 o 
   7   5  13      107.55       78.58     30.50 o 
   8   5  13      398.21      392.35     48.64 o 
   9   5  13      404.13      345.25     47.66 o 
  10   5  13      604.96      543.34     60.84 o 
  11   5  13       90.22      113.56     44.44 o 
  12   5  13       14.37       23.17     51.04 o 
  13   5  13       10.93       -3.89     54.45 o 
   0   6  13      696.58      697.08     33.17 o 
   1   6  13     4031.78     4102.83     54.92 o 
   2   6  13     3030.17     3245.69     55.73 o 
   3   6  13       90.46       97.56     17.22 o 
   4   6  13       20.13      -15.22     15.22 o 
   5   6  13      391.93      386.00     34.97 o 
   6   6  13       66.82       67.04     27.86 o 
   7   6  13        0.00      -26.57     26.57 o 
   8   6  13     1482.08     1470.15     99.58 o 
   9   6  13      223.42      284.71     45.32 o 
  10   6  13      132.10      116.82     42.37 o 
  11   6  13      112.19       25.60     49.30 o 
  12   6  13       50.09      100.89     55.55 o 
   1   7  13       16.63       13.99     11.88 o 
   2   7  13     1967.41     1975.07     41.64 o 
   3   7  13       12.53       32.05     15.72 o 
   4   7  13        7.27      -11.64     16.60 o 
   5   7  13     1604.51     1698.15     54.90 o 
   6   7  13      677.73      752.40     52.25 o 
   7   7  13       34.45       54.16     37.30 o 
   8   7  13      213.52      148.58     46.40 o 
   9   7  13      691.26      683.76     75.32 o 
  10   7  13       46.60       14.22     59.92 o 
  11   7  13        5.90       -9.88     62.50 o 
  12   7  13       38.05       17.25     67.07 o 
   0   8  13       87.76      102.24     22.63 o 
   1   8  13      188.21      178.65     19.96 o 
   2   8  13     1950.04     1996.49     44.60 o 
   3   8  13      238.77      220.15     24.73 o 
   4   8  13     1275.40     1245.54     50.21 o 
   5   8  13     1106.23      959.17     54.57 o 
   6   8  13     2406.05     2187.09     76.08 o 
   7   8  13       34.28       38.84     32.13 o 
   8   8  13       22.51       -1.11     71.37 o 
   9   8  13        0.01      -49.51     51.74 o 
  10   8  13      212.94      155.80     69.15 o 
  11   8  13       90.54       67.88     67.18 o 
  12   8  13        0.12      -22.16     68.42 o 
   1   9  13     1103.03     1087.24     45.96 o 
   2   9  13      463.69      527.66     37.95 o 
   3   9  13     1235.90     1214.71     56.68 o 
   4   9  13     1780.63     1664.50     65.11 o 
   5   9  13     1389.22     1192.86     61.20 o 
   6   9  13      614.46      704.82     63.84 o 
   7   9  13     2224.26     2235.12     95.53 o 
   8   9  13        2.88       -3.76     36.13 o 
   9   9  13        0.10      -51.58     55.81 o 
  10   9  13        8.99        2.86     62.41 o 
  11   9  13        4.59       12.26     68.89 o 
   0  10  13       46.32       38.07     39.26 o 
   1  10  13        3.40       -4.12     25.72 o 
   2  10  13      900.47      794.85     42.26 o 
   3  10  13       22.53       48.80     27.14 o 
   4  10  13        3.66        1.47     25.75 o 
   5  10  13      407.41      412.15     45.27 o 
   6  10  13        0.00      -28.02     31.61 o 
   7  10  13      525.39      546.44     63.16 o 
   8  10  13       10.86       14.20     37.19 o 
   9  10  13      105.30      127.69     70.68 o 
  10  10  13       20.09       50.40     83.99 o 
  11  10  13        8.75       -7.68     69.80 o 
   1  11  13       96.45       10.51     28.93 o 
   2  11  13     2799.06     2807.02     83.44 o 
   3  11  13      577.60      633.24     66.27 o 
   4  11  13      106.38       84.27     44.49 o 
   5  11  13       30.91       34.73     41.04 o 
   6  11  13       38.48       47.87     43.85 o 
   7  11  13      434.49      373.67     81.58 o 
   8  11  13      451.64      443.54    114.96 o 
   9  11  13       91.60       78.75     70.62 o 
  10  11  13       29.67       32.45     70.42 o 
   0  12  13       74.60       37.87     42.96 o 
   1  12  13      165.53      147.57     35.41 o 
   2  12  13        0.21       -4.63     36.32 o 
   3  12  13       58.58        0.20     38.69 o 
   4  12  13      207.34      216.25     50.83 o 
   5  12  13      426.48      508.45     68.46 o 
   6  12  13      251.69      224.68     56.97 o 
   7  12  13      201.90      183.44     57.82 o 
   8  12  13        5.39      -19.15     66.30 o 
   9  12  13      340.80      428.34     98.98 o 
   1  13  13       86.26       85.05     60.59 o 
   2  13  13       12.73      -19.90     37.89 o 
   3  13  13       12.26        2.22     40.40 o 
   4  13  13      462.80      404.46     63.69 o 
   5  13  13       61.50       52.48     47.47 o 
   6  13  13      173.79      132.22     54.43 o 
   7  13  13      226.99      233.79     61.72 o 
   8  13  13       57.56       72.64     55.99 o 
   0  14  13      129.95      207.79    100.79 o 
   1  14  13        0.10      -37.03     66.61 o 
   2  14  13      936.95     1044.78    117.05 o 
   3  14  13      829.49      771.59    111.68 o 
   4  14  13        0.01       57.01     66.42 o 
   5  14  13      339.90      320.48     90.11 o 
   6  14  13      136.02      163.99     81.57 o 
   7  14  13      170.89      184.71     62.68 o 
   1  15  13      307.74      299.83     86.63 o 
   2  15  13       19.21       32.93     63.57 o 
   3  15  13        0.01      -28.53     63.20 o 
   4  15  13      351.58      411.59     97.15 o 
   5  15  13      155.46      162.29     82.16 o 
   6  15  13        4.22       11.54     72.65 o 
   0  16  13       61.94       68.55    103.31 o 
   1  16  13       50.29      105.91     77.00 o 
   2  16  13        0.53      -32.56     66.70 o 
   3  16  13       57.43       52.40     75.55 o 
   4  16  13      401.79      372.86    141.18 o 
   0   0  14     5799.95     6016.16    119.68 o 
   1   0  14     2029.33     2193.87     35.06 o 
   2   0  14      200.83      186.33     19.32 o 
   3   0  14      811.09      679.94     35.43 o 
   4   0  14      569.17      617.55     40.79 o 
   5   0  14     5171.26     4924.42    115.94 o 
   6   0  14        8.64       -6.51     31.85 o 
   7   0  14      240.93      323.06     53.64 o 
   8   0  14     1664.09     1612.45     95.70 o 
   9   0  14     1883.12     1825.83    171.18 o 
  10   0  14      187.54      168.49     58.35 o 
  11   0  14       77.28      159.77     60.80 o 
  12   0  14       80.52       27.02     83.70 o 
  13   0  14      201.13      223.85     77.16 o 
   1   1  14      763.14      736.67     18.64 o 
   2   1  14      181.98      172.38     13.20 o 
   3   1  14      547.85      571.59     22.71 o 
   4   1  14       67.21       71.23     16.55 o 
   5   1  14       19.27        7.42     17.26 o 
   6   1  14      560.60      552.88     40.91 o 
   7   1  14      869.98      867.33     51.77 o 
   8   1  14       97.05       86.27     31.91 o 
   9   1  14      140.05      105.37     36.21 o 
  10   1  14       80.77       81.44     37.52 o 
  11   1  14       83.71       79.80     39.74 o 
  12   1  14       17.80        8.37     39.60 o 
  13   1  14      304.09      384.13     61.15 o 
   0   2  14    11604.04    12520.13    220.68 o 
   1   2  14     9677.05     9704.55     86.18 o 
   2   2  14       27.44       30.45     10.90 o 
   3   2  14       95.17       95.70     14.39 o 
   4   2  14     6339.40     6558.82     72.94 o 
   5   2  14       98.14      142.77     24.27 o 
   6   2  14       79.72       71.12     24.71 o 
   7   2  14      198.47      211.17     30.27 o 
   8   2  14       58.28       51.24     29.78 o 
   9   2  14      192.13      147.27     37.86 o 
  10   2  14     1101.10     1112.64     68.96 o 
  11   2  14      149.93      137.41     43.06 o 
  12   2  14        5.18       17.89     41.02 o 
  13   2  14        0.06      -43.09     43.09 o 
   1   3  14      657.83      725.13     31.06 o 
   2   3  14      857.99      861.45     27.63 o 
   3   3  14     2351.14     2405.38     47.62 o 
   4   3  14     3711.25     3608.79     64.61 o 
   5   3  14      895.15      795.10     41.38 o 
   6   3  14     1653.64     1599.22     57.94 o 
   7   3  14       94.45      109.81     30.63 o 
   8   3  14      115.97      100.62     33.06 o 
   9   3  14     4127.30     3933.46     94.48 o 
  10   3  14      411.77      406.68     46.89 o 
  11   3  14      717.62      778.70     63.42 o 
  12   3  14       56.92       84.28     39.43 o 
  13   3  14       21.53      -15.14     44.27 o 
   0   4  14      323.14      414.02     38.51 o 
   1   4  14       50.68       38.10     11.06 o 
   2   4  14      253.25      281.71     20.79 o 
   3   4  14      512.17      574.08     29.56 o 
   4   4  14      147.25      173.38     20.68 o 
   5   4  14     1056.88     1024.19     42.02 o 
   6   4  14        0.13        0.10     22.78 o 
   7   4  14     4171.69     4051.21     92.75 o 
   8   4  14     4154.19     4078.51    101.00 o 
   9   4  14     1547.17     1617.11     76.16 o 
  10   4  14      144.40      103.78     40.14 o 
  11   4  14        0.01      -11.25     38.12 o 
  12   4  14      412.62      412.71     69.61 o 
  13   4  14      174.58      171.56     62.27 o 
   1   5  14     2058.14     2215.61     39.47 o 
   2   5  14        5.13       -0.29     13.96 o 
   3   5  14     3677.60     3760.89     61.46 o 
   4   5  14        0.01        3.38     15.62 o 
   5   5  14     1544.59     1602.72     50.28 o 
   6   5  14     1436.83     1330.55     56.26 o 
   7   5  14     1924.81     1845.74     70.07 o 
   8   5  14      369.73      319.32     44.39 o 
   9   5  14       24.33        3.45     32.92 o 
  10   5  14     1736.03     1702.87     83.51 o 
  11   5  14        1.59      -43.65     43.65 o 
  12   5  14       10.65       61.33     53.71 o 
   0   6  14     2099.27     1841.20     46.61 o 
   1   6  14      935.12      887.06     30.45 o 
   2   6  14     2737.63     2780.82     46.41 o 
   3   6  14     4340.32     4102.87     66.04 o 
   4   6  14      980.62     1018.60     38.46 o 
   5   6  14       89.39       95.61     28.57 o 
   6   6  14      108.48       60.17     28.20 o 
   7   6  14      525.82      515.79     59.68 o 
   8   6  14        8.81       -8.53     35.51 o 
   9   6  14        4.88       11.93     53.36 o 
  10   6  14      213.76      240.19     54.96 o 
  11   6  14      270.27      292.37     91.11 o 
  12   6  14       15.70       10.15     50.91 o 
   1   7  14      404.18      411.57     28.29 o 
   2   7  14     1931.30     1954.83     48.30 o 
   3   7  14       15.22        3.07     17.63 o 
   4   7  14       39.27       12.81     20.41 o 
   5   7  14       46.47       21.16     25.32 o 
   6   7  14     1782.65     1737.73     68.72 o 
   7   7  14       11.49      -22.32     50.98 o 
   8   7  14     1455.77     1352.82    139.82 o 
   9   7  14        9.66       46.80     55.52 o 
  10   7  14       22.74       -0.23     59.21 o 
  11   7  14       31.34       40.61     63.48 o 
  12   7  14        9.48       96.79     72.95 o 
   0   8  14      117.82       71.61     29.18 o 
   1   8  14      258.30      251.76     29.87 o 
   2   8  14      480.19      604.16     39.83 o 
   3   8  14       72.55       69.83     24.75 o 
   4   8  14        1.41       20.55     27.35 o 
   5   8  14     3083.28     2853.12     84.57 o 
   6   8  14      456.66      482.10     57.30 o 
   7   8  14      141.15      104.87     41.06 o 
   8   8  14        3.49      -24.06     51.40 o 
   9   8  14        3.81      -43.28     53.34 o 
  10   8  14       68.62       51.44     63.39 o 
  11   8  14        7.26        4.68     63.62 o 
   1   9  14      279.01      307.95     33.61 o 
   2   9  14      504.88      511.52     39.12 o 
   3   9  14     1700.71     1754.86     65.82 o 
   4   9  14      190.36      180.24     34.59 o 
   5   9  14     2874.79     2947.81     86.90 o 
   6   9  14      138.51      122.92     41.45 o 
   7   9  14      284.34      344.71     53.68 o 
   8   9  14        3.23       -7.18     35.39 o 
   9   9  14       37.43      -15.99     88.75 o 
  10   9  14       14.11        7.08     62.21 o 
  11   9  14       29.94       56.93     71.20 o 
   0  10  14     2070.01     2234.03    107.83 o 
   1  10  14     2182.11     2325.35     76.70 o 
   2  10  14      279.20      255.34     32.61 o 
   3  10  14       67.93       64.38     28.73 o 
   4  10  14     2150.19     2150.16     73.75 o 
   5  10  14      552.13      604.77     52.25 o 
   6  10  14      570.13      601.04     57.49 o 
   7  10  14     1459.84     1441.48     84.41 o 
   8  10  14      371.45      318.87     80.11 o 
   9  10  14        2.77        6.54     65.83 o 
  10  10  14      201.16      226.83     88.17 o 
   1  11  14       87.78       72.28     31.86 o 
   2  11  14      892.08      986.84     60.44 o 
   3  11  14      107.98      107.70     42.07 o 
   4  11  14      482.49      500.96     64.61 o 
   5  11  14      468.72      460.94     63.91 o 
   6  11  14     1883.89     1787.82    101.69 o 
   7  11  14       37.00       69.79     48.86 o 
   8  11  14      435.03      470.58     92.93 o 
   9  11  14       54.81      -29.19     63.46 o 
  10  11  14       17.97      100.20     76.96 o 
   0  12  14      692.16      553.46     74.01 o 
   1  12  14      338.62      386.63     46.39 o 
   2  12  14      138.24      170.35     46.71 o 
   3  12  14       27.47       28.48     40.99 o 
   4  12  14        1.33       18.96     41.24 o 
   5  12  14      162.98      123.37     50.63 o 
   6  12  14      103.44       89.11     50.14 o 
   7  12  14        5.48       18.19     47.05 o 
   8  12  14       52.76       -4.37     67.95 o 
   9  12  14      389.53      470.20     98.87 o 
   1  13  14       35.34       20.80     55.50 o 
   2  13  14       32.60       63.54     42.52 o 
   3  13  14      269.20      260.42     54.32 o 
   4  13  14       22.48       56.90     45.72 o 
   5  13  14      455.68      551.39     73.65 o 
   6  13  14       32.61        3.03     46.46 o 
   7  13  14       84.41       75.12     54.18 o 
   8  13  14       55.81       45.17     54.46 o 
   0  14  14      141.65      153.61    101.37 o 
   1  14  14        9.96       68.09     66.62 o 
   2  14  14       95.09      114.40     69.81 o 
   3  14  14      213.99      223.99     77.86 o 
   4  14  14        2.95       90.24     70.38 o 
   5  14  14      125.59      140.17     78.05 o 
   6  14  14       59.15      120.98     76.44 o 
   7  14  14       94.72       95.96     57.67 o 
   1  15  14        8.34        3.93     67.90 o 
   2  15  14        5.18      -13.86     63.98 o 
   3  15  14      107.63       82.94     72.71 o 
   4  15  14        2.84       13.47     71.30 o 
   5  15  14        0.21      -63.63     66.35 o 
   0  16  14       91.93      113.41    103.12 o 
   1  16  14       14.94      -61.65     61.65 o 
   2  16  14       48.66       -3.12     70.70 o 
   3  16  14      457.78      566.32    111.21 o 
   1   1  15      490.26      560.47     16.28 o 
   2   1  15        9.76       18.44      8.93 o 
   3   1  15      550.06      591.27     23.41 o 
   4   1  15      799.48      726.71     30.44 o 
   5   1  15      711.62      729.70     39.45 o 
   6   1  15      743.79      724.52     43.84 o 
   7   1  15       95.53       69.09     27.11 o 
   8   1  15      698.03      634.28     51.76 o 
   9   1  15        0.05      -15.29     28.79 o 
  10   1  15      222.96      159.82     40.77 o 
  11   1  15       13.83        2.93     35.89 o 
  12   1  15       22.27        7.18     39.85 o 
  13   1  15       86.13      115.05     57.26 o 
   0   2  15      460.86      568.70     39.22 o 
   1   2  15        5.20       24.75     15.01 o 
   2   2  15      625.11      615.13     21.17 o 
   3   2  15      220.90      188.34     15.77 o 
   4   2  15        9.27        6.50     14.62 o 
   5   2  15      577.57      632.11     35.38 o 
   6   2  15      674.25      767.47     45.28 o 
   7   2  15      345.93      361.08     36.58 o 
   8   2  15      120.29       98.98     29.40 o 
   9   2  15       43.13       48.40     33.45 o 
  10   2  15        0.00      -12.97     32.57 o 
  11   2  15       67.77       42.22     38.19 o 
  12   2  15      337.67      428.96     61.33 o 
  13   2  15      214.86      197.02     63.07 o 
   1   3  15     6069.55     6176.21     75.51 o 
   2   3  15       17.42        6.28     12.53 o 
   3   3  15       43.98       42.41     13.75 o 
   4   3  15     2219.51     2243.68     46.70 o 
   5   3  15      959.15      884.48     39.42 o 
   6   3  15      760.44      743.52     45.85 o 
   7   3  15     1253.45     1286.88     59.85 o 
   8   3  15      191.98      175.36     36.98 o 
   9   3  15      629.13      609.86     58.16 o 
  10   3  15      423.22      371.57     45.84 o 
  11   3  15      521.17      424.08     56.73 o 
  12   3  15      505.97      638.10     70.38 o 
  13   3  15      239.51      275.73     58.29 o 
   0   4  15      348.89      357.05     39.90 o 
   1   4  15      465.90      436.32     29.52 o 
   2   4  15      668.10      637.90     25.94 o 
   3   4  15     1436.06     1497.21     36.12 o 
   4   4  15     2221.90     2008.46     53.58 o 
   5   4  15      215.63      189.35     28.39 o 
   6   4  15        1.63        3.54     23.40 o 
   7   4  15        1.74      -24.79     24.79 o 
   8   4  15      160.05      180.46     37.13 o 
   9   4  15      272.88      211.81     41.55 o 
  10   4  15       81.33       80.28     46.23 o 
  11   4  15       29.99      -13.20     45.19 o 
  12   4  15       29.17       40.09     51.00 o 
  13   4  15       35.01      -26.41     61.29 o 
   1   5  15      365.69      403.68     21.49 o 
   2   5  15     2866.04     2946.98     49.18 o 
   3   5  15      528.64      517.16     26.66 o 
   4   5  15      913.21     1055.92     38.35 o 
   5   5  15      404.45      438.65     40.72 o 
   6   5  15        0.00      -12.88     24.35 o 
   7   5  15      218.57      257.50     37.42 o 
   8   5  15       34.18       34.00     31.94 o 
   9   5  15     1708.85     1662.36     91.94 o 
  10   5  15      206.31      204.90     53.44 o 
  11   5  15       82.54       54.58     47.30 o 
  12   5  15       96.83      130.76     56.17 o 
   0   6  15      337.33      312.40     28.79 o 
   1   6  15      276.37      301.26     22.69 o 
   2   6  15      969.65      910.81     35.13 o 
   3   6  15     3568.68     3473.99     77.06 o 
   4   6  15     1834.81     1778.17     54.99 o 
   5   6  15     3575.68     3391.08     75.70 o 
   6   6  15        0.60        8.31     32.04 o 
   7   6  15      542.48      531.91     78.96 o 
   8   6  15      829.54      657.62    120.21 o 
   9   6  15      379.73      283.25     70.56 o 
  10   6  15      159.96       80.40     48.48 o 
  11   6  15        1.93       -8.48     45.34 o 
  12   6  15       19.01        4.44     51.40 o 
   1   7  15     1409.18     1405.83     38.50 o 
   2   7  15      607.05      576.68     39.28 o 
   3   7  15       63.29       70.95     24.89 o 
   4   7  15     1159.31     1178.79     58.49 o 
   5   7  15        0.85      -25.72     25.72 o 
   6   7  15       32.66       48.03     35.53 o 
   7   7  15      412.24      362.04     54.66 o 
   8   7  15        8.02       19.15     52.89 o 
   9   7  15        0.00       30.95     58.12 o 
  10   7  15       13.08        7.03     59.48 o 
  11   7  15        0.23      -57.61     58.65 o 
  12   7  15       78.29       82.08     72.44 o 
   0   8  15       21.47       32.61     28.35 o 
   1   8  15       98.79       81.71     25.00 o 
   2   8  15      536.89      540.94     40.45 o 
   3   8  15       39.02       49.69     23.69 o 
   4   8  15      984.75     1005.81     56.80 o 
   5   8  15     8757.17     8616.22    139.19 o 
   6   8  15     2462.74     2391.08    102.51 o 
   7   8  15       84.06       64.75     40.57 o 
   8   8  15      489.85      454.82     63.12 o 
   9   8  15      509.31      496.23     91.95 o 
  10   8  15       80.69       68.32     65.07 o 
  11   8  15       32.31       -9.93     65.41 o 
   1   9  15      180.63      181.46     29.50 o 
   2   9  15      469.12      440.43     38.87 o 
   3   9  15       25.00       -1.10     27.79 o 
   4   9  15     3077.50     2941.84     86.05 o 
   5   9  15     1076.30     1057.69     61.59 o 
   6   9  15      343.30      324.29     45.56 o 
   7   9  15      890.36      830.14     73.17 o 
   8   9  15      916.11      885.90     77.12 o 
   9   9  15      266.36      271.03     56.28 o 
  10   9  15       58.69      115.41     72.04 o 
  11   9  15       40.53      -16.28     65.91 o 
   0  10  15       30.89       48.48     42.99 o 
   1  10  15        5.54        2.29     22.76 o 
   2  10  15      284.88      327.94     39.38 o 
   3  10  15       99.58      133.69     33.03 o 
   4  10  15      152.96      211.36     37.98 o 
   5  10  15      102.55      135.79     35.73 o 
   6  10  15      169.74      152.83     38.98 o 
   7  10  15        8.47       -1.54     35.82 o 
   8  10  15      153.79      153.94     70.83 o 
   9  10  15       95.91      146.75     72.93 o 
  10  10  15      304.20      327.41     87.30 o 
   1  11  15      177.47      141.59     36.69 o 
   2  11  15       60.43       66.78     33.70 o 
   3  11  15       91.66      120.62     43.94 o 
   4  11  15      400.39      382.41     60.88 o 
   5  11  15      547.41      403.64     62.87 o 
   6  11  15      152.95      162.37     52.65 o 
   7  11  15       16.67       -8.63     46.47 o 
   8  11  15       42.90       50.26     65.64 o 
   9  11  15       11.33       43.56     67.29 o 
   0  12  15       84.89      125.21     51.35 o 
   1  12  15       79.54       54.64     32.23 o 
   2  12  15      260.63      240.29     52.75 o 
   3  12  15       28.07       45.54     42.10 o 
   4  12  15      120.77      129.97     47.97 o 
   5  12  15       67.75       36.14     47.64 o 
   6  12  15      644.69      615.80     77.33 o 
   7  12  15      210.07      125.06     54.72 o 
   8  12  15       97.75       99.30     56.75 o 
   9  12  15      158.25      147.57     83.12 o 
   1  13  15      133.67      128.44     45.75 o 
   2  13  15      155.78      126.04     47.83 o 
   3  13  15       10.34        6.89     43.60 o 
   4  13  15      713.48      867.25     94.51 o 
   5  13  15      191.52      187.81     56.62 o 
   6  13  15      886.65      964.01     90.85 o 
   7  13  15        0.66       11.76     50.02 o 
   8  13  15      152.60      210.89     62.80 o 
   0  14  15      436.68      345.09    119.63 o 
   1  14  15       12.89      -56.92     56.92 o 
   2  14  15      280.40      275.26     81.77 o 
   3  14  15      578.85      768.80    114.70 o 
   4  14  15       55.45       71.49     68.43 o 
   5  14  15      154.74      128.94     77.00 o 
   6  14  15      527.38      490.97    100.85 o 
   1  15  15       89.92       44.95     69.83 o 
   2  15  15       11.18      110.95     73.11 o 
   3  15  15      134.26      158.97     79.07 o 
   4  15  15      698.00      780.04    123.04 o 
   5  15  15       11.59      -44.55     68.09 o 
   0  16  15        1.37       85.06    107.59 o 
   1  16  15        2.62        9.07     66.58 o 
   2  16  15       55.84       61.31     72.91 o 
   0   0  16      157.36      150.59     18.50 o 
   1   0  16     4815.12     4941.80     51.91 o 
   2   0  16     1645.38     1643.09     36.50 o 
   3   0  16     1779.38     1807.96     49.24 o 
   4   0  16      132.47      181.46     29.10 o 
   5   0  16     1388.00     1355.01     51.20 o 
   6   0  16     2614.69     2494.82    106.81 o 
   7   0  16       26.87       37.09     58.74 o 
   8   0  16     2074.44     2055.67    103.61 o 
   9   0  16       66.40       77.94     46.99 o 
  10   0  16        9.98       46.23     50.80 o 
  11   0  16      265.42      352.64     73.08 o 
  12   0  16        0.01      -13.38     54.34 o 
  13   0  16      123.92       66.42     94.19 o 
   1   1  16     1417.05     1428.30     22.70 o 
   2   1  16     1436.51     1553.00     25.60 o 
   3   1  16      231.85      222.73     18.59 o 
   4   1  16      767.36      753.93     31.40 o 
   5   1  16     1159.16     1099.72     39.43 o 
   6   1  16      552.14      558.89     37.41 o 
   7   1  16      189.58      181.18     32.25 o 
   8   1  16      326.01      319.74     40.86 o 
   9   1  16     1445.08     1387.30     70.22 o 
  10   1  16       68.83      101.49     37.35 o 
  11   1  16        0.00       35.67     36.54 o 
  12   1  16      246.53      297.21     63.40 o 
  13   1  16      258.01      384.76     86.64 o 
   0   2  16     2616.65     2296.15     86.78 o 
   1   2  16      317.01      317.45     24.92 o 
   2   2  16      693.06      671.93     21.73 o 
   3   2  16     1215.09     1247.87     27.21 o 
   4   2  16      276.47      245.77     23.56 o 
   5   2  16       97.59       84.97     19.40 o 
   6   2  16      100.20       41.02     24.22 o 
   7   2  16     1323.04     1210.14     57.52 o 
   8   2  16      356.48      348.94     38.47 o 
   9   2  16      153.90      152.81     35.31 o 
  10   2  16      220.15      249.46     41.18 o 
  11   2  16        4.03       -0.57     41.76 o 
  12   2  16       87.47      115.24     53.24 o 
  13   2  16      384.16      438.50     66.19 o 
   1   3  16      238.37      235.62     23.93 o 
   2   3  16     1494.25     1566.54     34.60 o 
   3   3  16     3575.42     3680.84     58.97 o 
   4   3  16     2965.58     2974.73     52.56 o 
   5   3  16      112.74      111.89     21.74 o 
   6   3  16      187.98      187.44     27.78 o 
   7   3  16      221.35      222.96     34.98 o 
   8   3  16        0.90       -5.43     28.64 o 
   9   3  16       62.90       48.41     34.91 o 
  10   3  16        3.93       17.29     41.97 o 
  11   3  16      332.93      438.35     65.53 o 
  12   3  16      218.40      168.40     57.79 o 
   0   4  16      233.04      325.38     39.63 o 
   1   4  16      227.14      238.91     24.65 o 
   2   4  16      362.20      369.62     22.34 o 
   3   4  16      361.79      368.11     27.88 o 
   4   4  16        1.78       -1.22     18.66 o 
   5   4  16     1572.11     1465.58     45.89 o 
   6   4  16      720.93      704.13     42.43 o 
   7   4  16        0.22      -12.23     25.58 o 
   8   4  16      206.45      165.48     43.73 o 
   9   4  16      365.42      381.35     55.99 o 
  10   4  16       94.46       42.55     43.62 o 
  11   4  16      464.57      462.94     67.62 o 
  12   4  16        5.01       31.01     50.28 o 
   1   5  16      516.36      488.97     32.21 o 
   2   5  16      879.84      850.89     30.48 o 
   3   5  16      980.88      978.73     37.71 o 
   4   5  16      387.40      396.93     35.26 o 
   5   5  16      941.33     1035.93     58.60 o 
   6   5  16      568.38      549.41     57.38 o 
   7   5  16        4.54       14.97     32.98 o 
   8   5  16      259.13      300.22     50.24 o 
   9   5  16       66.74       55.53     40.88 o 
  10   5  16       38.97       21.93     42.38 o 
  11   5  16       24.73       15.16     46.34 o 
  12   5  16      212.48      162.92     59.73 o 
   0   6  16     3249.75     2922.19     85.82 o 
   1   6  16     1159.05     1166.61     33.15 o 
   2   6  16      292.51      282.92     25.48 o 
   3   6  16      938.59      911.15     47.24 o 
   4   6  16        0.36       17.89     26.68 o 
   5   6  16       83.93      125.18     33.17 o 
   6   6  16      775.94      734.60     63.91 o 
   7   6  16      272.67      276.33     48.99 o 
   8   6  16        2.76      -40.03     47.18 o 
   9   6  16       53.91        5.72     54.74 o 
  10   6  16       76.67      112.79     65.57 o 
  11   6  16       12.60      -13.93     60.83 o 
  12   6  16      143.70      127.24     58.36 o 
   1   7  16       48.80       63.67     16.84 o 
   2   7  16        0.59        3.99     22.17 o 
   3   7  16       37.86       20.75     23.20 o 
   4   7  16      562.20      591.86     59.96 o 
   5   7  16       45.48       42.27     30.16 o 
   6   7  16       38.02       28.91     33.03 o 
   7   7  16        8.02       19.78     34.59 o 
   8   7  16      194.06      247.49     51.01 o 
   9   7  16        0.05      -55.49     60.69 o 
  10   7  16       31.45       24.25     59.23 o 
  11   7  16      132.05       99.39     79.43 o 
   0   8  16      326.21      258.64     41.01 o 
   1   8  16     1591.87     1637.74     57.29 o 
   2   8  16      142.22      154.88     28.95 o 
   3   8  16      441.40      466.00     40.86 o 
   4   8  16      229.73      173.23     36.00 o 
   5   8  16      296.96      214.84     39.03 o 
   6   8  16       29.49       54.73     33.85 o 
   7   8  16      745.80      730.15     71.36 o 
   8   8  16       13.37       20.02     40.20 o 
   9   8  16      105.57      138.27     49.52 o 
  10   8  16       73.63       59.98     65.77 o 
  11   8  16      150.02      162.83     78.33 o 
   1   9  16       82.57       99.26     27.84 o 
   2   9  16      236.65      214.82     31.85 o 
   3   9  16        8.28       -6.84     23.83 o 
   4   9  16     1409.23     1341.32     65.95 o 
   5   9  16      114.65      102.48     34.19 o 
   6   9  16      930.95     1002.28     64.45 o 
   7   9  16       58.07       51.50     35.09 o 
   8   9  16      184.75      185.30     50.37 o 
   9   9  16       49.87       54.37     44.63 o 
  10   9  16       71.69       98.61     51.62 o 
   0  10  16      874.45      699.89     78.50 o 
   1  10  16      108.39       89.37     27.66 o 
   2  10  16      557.84      446.75     41.30 o 
   3  10  16      123.60       70.27     31.21 o 
   4  10  16      243.79      207.53     38.22 o 
   5  10  16      186.82      169.13     37.82 o 
   6  10  16        2.88       48.46     33.55 o 
   7  10  16      244.68      161.18     42.86 o 
   8  10  16       64.90       46.79     65.26 o 
   9  10  16       38.80       31.21     63.58 o 
  10  10  16       43.05       27.60     80.11 o 
   1  11  16        1.17        5.58     30.13 o 
   2  11  16      399.68      390.89     49.07 o 
   3  11  16       87.92      104.87     43.70 o 
   4  11  16        8.33      -20.66     39.26 o 
   5  11  16      256.68      280.44     55.54 o 
   6  11  16       13.14      -12.66     43.59 o 
   7  11  16      117.30      107.16     53.28 o 
   8  11  16        1.84      -29.09     46.82 o 
   9  11  16       44.63       45.60     68.21 o 
   0  12  16      124.81       62.30     48.75 o 
   1  12  16      209.01      173.73     39.87 o 
   2  12  16       10.85       28.06     32.52 o 
   3  12  16        7.81       26.86     41.54 o 
   4  12  16        9.57       -0.46     42.30 o 
   5  12  16       51.10      161.36     52.53 o 
   6  12  16       26.83       -3.66     46.44 o 
   7  12  16      217.22      205.02     59.86 o 
   8  12  16      152.72      195.42     62.24 o 
   1  13  16       94.55       58.61     41.80 o 
   2  13  16      525.91      402.24     62.54 o 
   3  13  16      110.22      101.72     50.40 o 
   4  13  16      207.46      187.17     54.44 o 
   5  13  16       15.77      -26.66     44.31 o 
   6  13  16        6.14       -3.33     48.98 o 
   7  13  16        0.15      -27.75     49.75 o 
   0  14  16      117.89       75.54     98.46 o 
   1  14  16      189.12      199.14     77.74 o 
   2  14  16       55.13       35.90     62.38 o 
   3  14  16       22.99       13.76     63.68 o 
   4  14  16        1.80       -2.43     64.37 o 
   5  14  16      126.73      167.40     80.94 o 
   6  14  16       16.38        1.57     70.58 o 
   1  15  16       16.39      -21.04     64.69 o 
   2  15  16       79.80       80.39     71.06 o 
   3  15  16       56.54       60.29     72.03 o 
   4  15  16        6.06       -5.70     72.07 o 
   0  16  16       83.58       78.07    108.94 o 
   1   1  17        9.50       28.83      8.07 o 
   2   1  17      159.98      187.75     14.44 o 
   3   1  17      145.28      139.99     14.36 o 
   4   1  17      693.51      698.36     31.07 o 
   5   1  17     2937.98     2828.07     56.55 o 
   6   1  17      111.04       89.71     24.42 o 
   7   1  17      278.05      289.15     32.72 o 
   8   1  17     1945.21     1685.22     69.53 o 
   9   1  17       34.61       38.79     32.44 o 
  10   1  17      336.32      230.73     52.31 o 
  11   1  17      229.30      245.64     55.97 o 
  12   1  17        2.01      -33.30     56.23 o 
   0   2  17        5.04        4.92     21.64 o 
   1   2  17       65.58       45.58     16.75 o 
   2   2  17     1073.33     1135.09     25.74 o 
   3   2  17       29.26       24.47     11.05 o 
   4   2  17     1407.84     1312.08     37.95 o 
   5   2  17       30.16       29.03     18.67 o 
   6   2  17      304.67      301.72     32.57 o 
   7   2  17       27.92       22.44     26.62 o 
   8   2  17      470.17      462.55     50.62 o 
   9   2  17      934.30      929.19     73.21 o 
  10   2  17      232.07      169.62     43.02 o 
  11   2  17        4.09       36.71     38.45 o 
  12   2  17      384.53      504.22     64.58 o 
   1   3  17     3222.66     3172.37     59.19 o 
   2   3  17     3366.98     3446.31     39.20 o 
   3   3  17       87.88       61.18     17.60 o 
   4   3  17      127.97      146.78     19.71 o 
   5   3  17      313.73      283.70     30.77 o 
   6   3  17       28.54       32.52     22.24 o 
   7   3  17       11.92       -3.78     30.20 o 
   8   3  17      537.33      494.69     57.02 o 
   9   3  17      225.68      231.22     49.17 o 
  10   3  17      197.16      156.13     49.66 o 
  11   3  17      133.86      115.18     50.16 o 
  12   3  17      228.20      188.47     59.53 o 
   0   4  17     4719.77     4788.71    103.88 o 
   1   4  17        9.17       22.33     18.47 o 
   2   4  17     1784.85     1807.95     37.01 o 
   3   4  17       36.53       42.28     17.09 o 
   4   4  17     1135.97     1154.02     55.91 o 
   5   4  17     1279.54     1390.85     63.01 o 
   6   4  17        0.38       23.47     25.95 o 
   7   4  17      276.77      274.62     40.67 o 
   8   4  17        0.10       11.07     34.63 o 
   9   4  17       81.73       38.19     39.69 o 
  10   4  17       40.20      -38.57     38.57 o 
  11   4  17      204.86      225.99     57.32 o 
  12   4  17      300.22      337.27     66.56 o 
   1   5  17     1592.86     1699.19     49.23 o 
   2   5  17      307.98      385.91     24.45 o 
   3   5  17       53.23       56.49     18.78 o 
   4   5  17      814.39      732.28     49.54 o 
   5   5  17      267.32      248.53     37.69 o 
   6   5  17      267.75      263.90     40.58 o 
   7   5  17      207.89      183.32     44.39 o 
   8   5  17        7.91       13.11     37.00 o 
   9   5  17       82.78       64.25     42.97 o 
  10   5  17      810.39      877.18     80.95 o 
  11   5  17        0.37       -8.63     43.98 o 
  12   5  17      275.47      198.57     62.33 o 
   0   6  17     2250.48     2417.72     82.43 o 
   1   6  17      946.34      977.98     29.13 o 
   2   6  17      564.62      555.68     30.10 o 
   3   6  17     2249.74     2149.28     64.14 o 
   4   6  17       33.51       31.78     28.73 o 
   5   6  17     1669.78     1612.81     69.38 o 
   6   6  17      177.14      218.67     39.81 o 
   7   6  17        7.48        0.25     36.73 o 
   8   6  17        2.78      -18.34     35.09 o 
   9   6  17       51.47      -11.44     51.90 o 
  10   6  17        0.38       -9.27     57.20 o 
  11   6  17        8.99       -5.83     61.09 o 
   1   7  17      584.41      576.27     29.22 o 
   2   7  17        0.01       -1.52     22.31 o 
   3   7  17       26.71       38.59     25.76 o 
   4   7  17     1882.27     1818.40     71.38 o 
   5   7  17      119.77      133.47     36.47 o 
   6   7  17     1836.71     1917.63     78.68 o 
   7   7  17       49.18       61.21     38.79 o 
   8   7  17     1014.78      965.04     77.96 o 
   9   7  17       20.51       14.71     41.22 o 
  10   7  17       23.45       57.81     61.76 o 
  11   7  17      145.56       85.46     72.86 o 
   0   8  17     2227.31     2040.72     80.33 o 
   1   8  17     2288.47     1946.47     76.32 o 
   2   8  17      323.15      323.29     36.15 o 
   3   8  17      379.56      313.11     36.66 o 
   4   8  17      272.94      252.09     40.15 o 
   5   8  17      299.38      311.40     44.24 o 
   6   8  17        1.50       12.18     31.50 o 
   7   8  17      360.10      324.11     47.83 o 
   8   8  17        1.52       21.56     40.23 o 
   9   8  17        5.18        8.59     42.03 o 
  10   8  17        1.92      -25.98     43.89 o 
  11   8  17      207.11      238.13     82.38 o 
   1   9  17        3.25      -21.78     21.78 o 
   2   9  17       18.43       26.95     25.27 o 
   3   9  17      901.97      836.94     50.31 o 
   4   9  17       18.39       10.00     30.29 o 
   5   9  17        1.83       15.56     31.23 o 
   6   9  17       27.60       10.64     32.62 o 
   7   9  17       10.62        4.77     34.01 o 
   8   9  17       72.10      131.21     48.59 o 
   9   9  17        0.74       -5.09     41.67 o 
  10   9  17      130.58      135.26     53.61 o 
   0  10  17       46.95       57.52     46.25 o 
   1  10  17        5.14       13.03     24.56 o 
   2  10  17        9.59       19.08     25.28 o 
   3  10  17     1178.55     1118.42     62.66 o 
   4  10  17        4.25       15.84     30.68 o 
   5  10  17        0.16       35.28     31.96 o 
   6  10  17       16.61       55.75     35.46 o 
   7  10  17        1.43      -13.17     34.48 o 
   8  10  17      284.81      326.64     66.64 o 
   9  10  17      104.23       62.16     66.80 o 
   1  11  17      414.27      488.46     52.43 o 
   2  11  17     2574.36     2682.39     91.49 o 
   3  11  17      210.69      185.65     50.70 o 
   4  11  17        0.25       21.95     42.27 o 
   5  11  17        5.16       37.75     44.60 o 
   6  11  17        2.06        0.28     44.94 o 
   7  11  17        2.66      -20.59     45.12 o 
   8  11  17      184.70      195.24     59.67 o 
   9  11  17       77.53      148.44     62.94 o 
   0  12  17       67.79       68.63     49.82 o 
   1  12  17      951.67      892.37     63.18 o 
   2  12  17      163.33      188.74     41.36 o 
   3  12  17      265.85      241.04     55.54 o 
   4  12  17       89.99      106.71     49.22 o 
   5  12  17        0.05       15.05     44.87 o 
   6  12  17        0.29      -30.32     46.01 o 
   7  12  17       95.30       94.94     55.64 o 
   8  12  17       11.37       47.90     54.41 o 
   1  13  17      145.31      124.94     49.04 o 
   2  13  17       30.91       37.17     45.67 o 
   3  13  17      181.94      190.20     55.09 o 
   4  13  17       36.93       38.95     49.08 o 
   5  13  17        2.04       10.23     48.58 o 
   6  13  17      135.95      148.98     57.41 o 
   7  13  17      238.15      257.69     66.55 o 
   0  14  17       16.38      -37.29     84.48 o 
   1  14  17        1.32      -10.32     60.62 o 
   2  14  17       10.10      -14.48     60.09 o 
   3  14  17        3.58       54.81     64.76 o 
   4  14  17        5.59      -31.62     61.65 o 
   5  14  17      227.87      327.73     90.19 o 
   1  15  17       28.80       35.60     66.98 o 
   2  15  17       16.06       27.20     67.90 o 
   3  15  17       29.75       60.67     75.22 o 
   0   0  18     5428.65     5480.41     95.11 o 
   1   0  18     3180.12     3285.25     50.13 o 
   2   0  18     2682.99     2647.97     45.56 o 
   3   0  18     2165.17     2236.11     55.58 o 
   4   0  18        4.41        2.22     21.78 o 
   5   0  18       27.30      -15.40     29.77 o 
   6   0  18       36.42       66.26     27.39 o 
   7   0  18      565.58      467.72     67.87 o 
   8   0  18       66.28       10.97     41.74 o 
   9   0  18       71.60      -25.25     62.34 o 
  10   0  18     1719.34     1431.43    150.89 o 
  11   0  18      331.63      382.37    108.36 o 
  12   0  18      140.88      180.99    100.79 o 
   1   1  18      135.93      136.51     10.98 o 
   2   1  18     1783.19     1750.14     26.15 o 
   3   1  18     1386.04     1402.25     29.50 o 
   4   1  18      268.01      318.03     26.61 o 
   5   1  18      146.60      146.35     20.71 o 
   6   1  18     1463.12     1479.44     48.82 o 
   7   1  18      583.42      499.58     53.36 o 
   8   1  18      652.68      621.03     53.34 o 
   9   1  18     2019.69     1979.33     80.79 o 
  10   1  18       25.55      -34.35     45.97 o 
  11   1  18        0.60      -17.37     50.61 o 
  12   1  18        0.57       35.91     60.14 o 
   0   2  18     2829.58     2765.69     75.68 o 
   1   2  18     2700.41     2647.36     53.06 o 
   2   2  18      485.22      503.90     19.67 o 
   3   2  18      149.46      203.86     16.12 o 
   4   2  18     1259.45     1298.66     43.08 o 
   5   2  18     1492.44     1467.98     50.00 o 
   6   2  18        0.19       10.97     23.15 o 
   7   2  18      851.07      802.54     54.12 o 
   8   2  18     1618.16     1679.62     82.02 o 
   9   2  18     2206.06     2073.53     95.14 o 
  10   2  18       59.26       60.69     42.80 o 
  11   2  18        3.18       10.14     44.26 o 
  12   2  18       86.64      101.84     54.17 o 
   1   3  18     1383.77     1483.47     44.23 o 
   2   3  18       24.45       17.94      8.95 o 
   3   3  18      308.08      276.90     23.52 o 
   4   3  18     1387.01     1378.13     44.03 o 
   5   3  18       36.68       25.84     21.32 o 
   6   3  18     5314.49     5133.97     91.05 o 
   7   3  18      420.26      491.31     48.74 o 
   8   3  18      829.17      859.68     67.10 o 
   9   3  18      121.56      133.71     43.62 o 
  10   3  18       19.41      -17.34     40.46 o 
  11   3  18        2.37       -4.73     44.05 o 
  12   3  18       19.41        4.89     49.29 o 
   0   4  18     4802.86     4792.16    129.27 o 
   1   4  18     3361.99     3284.32     64.39 o 
   2   4  18     3296.05     3141.45     34.39 o 
   3   4  18      235.09      263.48     25.04 o 
   4   4  18      234.26      248.17     36.78 o 
   5   4  18       26.26       -0.25     26.91 o 
   6   4  18        3.73       24.57     24.72 o 
   7   4  18      413.89      404.46     45.89 o 
   8   4  18       33.82       58.80     41.18 o 
   9   4  18        1.13       27.18     39.18 o 
  10   4  18        0.71       30.05     42.70 o 
  11   4  18      106.38       51.08     47.91 o 
  12   4  18      231.92      196.53     60.22 o 
   1   5  18       84.19       80.05     21.88 o 
   2   5  18      353.61      317.55     20.94 o 
   3   5  18      146.33      203.12     30.29 o 
   4   5  18      297.42      277.64     37.79 o 
   5   5  18       11.62       22.00     28.73 o 
   6   5  18      773.07      740.91     56.94 o 
   7   5  18      883.08      760.66     70.26 o 
   8   5  18      215.40      231.29     41.90 o 
   9   5  18       10.52       14.58     39.94 o 
  10   5  18      107.95       76.96     46.53 o 
  11   5  18        3.59       32.91     48.13 o 
  12   5  18       43.58       95.65     64.58 o 
   0   6  18     1586.25     1666.87     73.49 o 
   1   6  18      106.45       92.21     24.54 o 
   2   6  18        0.82        0.28     15.01 o 
   3   6  18     1275.69     1239.66     54.95 o 
   4   6  18     1551.95     1592.56     67.82 o 
   5   6  18      251.45      269.81     41.52 o 
   6   6  18      941.47     1003.62     64.66 o 
   7   6  18       67.01       62.46     36.07 o 
   8   6  18       85.90       80.53     43.30 o 
   9   6  18      325.64      314.79     57.93 o 
  10   6  18        0.14        4.28     57.37 o 
  11   6  18       22.27       72.16     64.93 o 
   1   7  18      372.70      393.92     35.45 o 
   2   7  18      208.33      198.52     31.28 o 
   3   7  18     2088.22     1894.21     64.06 o 
   4   7  18      350.70      315.10     41.99 o 
   5   7  18      111.36      108.05     35.16 o 
   6   7  18       10.11      -28.43     28.43 o 
   7   7  18      207.88      212.51     42.58 o 
   8   7  18        0.16      -37.84     37.84 o 
   9   7  18      200.19      209.61     54.82 o 
  10   7  18       30.95       28.48     46.82 o 
  11   7  18      177.19      146.46     75.86 o 
   0   8  18      578.68      665.55     58.06 o 
   1   8  18     1593.34     1579.82     60.12 o 
   2   8  18     1053.50     1006.63     52.06 o 
   3   8  18       32.63        4.49     26.35 o 
   4   8  18     3076.59     2937.54     89.99 o 
   5   8  18     3284.10     3126.09    110.30 o 
   6   8  18       67.52       49.47     34.15 o 
   7   8  18       22.12       15.17     33.04 o 
   8   8  18       47.18       84.28     38.70 o 
   9   8  18       51.46       68.23     46.78 o 
  10   8  18        0.03       16.22     44.61 o 
   1   9  18       72.49       61.80     28.46 o 
   2   9  18     1425.48     1468.07     61.31 o 
   3   9  18        0.00       -2.16     26.14 o 
   4   9  18       10.55      -19.72     29.78 o 
   5   9  18        0.86       26.24     32.73 o 
   6   9  18        2.01        5.84     32.46 o 
   7   9  18       61.13       64.14     36.96 o 
   8   9  18       76.59       51.54     39.13 o 
   9   9  18       70.77      115.04     50.43 o 
  10   9  18      436.56      471.80     71.98 o 
   0  10  18     1437.58     1216.99     95.84 o 
   1  10  18      832.19      733.50     49.22 o 
   2  10  18       20.42      -13.13     25.05 o 
   3  10  18      788.30      653.33     54.95 o 
   4  10  18        5.23       39.63     32.44 o 
   5  10  18       18.23       12.50     32.65 o 
   6  10  18      130.66      121.36     39.08 o 
   7  10  18        6.77      -20.98     44.84 o 
   8  10  18       24.25       29.60     49.64 o 
   9  10  18       35.31       -3.16     49.09 o 
   1  11  18      124.83      103.80     37.86 o 
   2  11  18      254.20      187.25     41.51 o 
   3  11  18       20.38       46.92     42.36 o 
   4  11  18      766.92      682.14     74.22 o 
   5  11  18       63.98       47.48     44.38 o 
   6  11  18       96.15      107.44     51.96 o 
   7  11  18       49.18       40.38     47.96 o 
   8  11  18       26.54       42.08     51.74 o 
   0  12  18        5.23       20.30     46.32 o 
   1  12  18      242.21      196.41     42.95 o 
   2  12  18      337.04      315.43     47.60 o 
   3  12  18      134.70      109.41     48.31 o 
   4  12  18      145.78      150.59     52.75 o 
   5  12  18      399.91      479.18     78.43 o 
   6  12  18      119.46       89.06     54.29 o 
   7  12  18      365.69      389.05     71.84 o 
   1  13  18       36.71       63.19     45.67 o 
   2  13  18       74.62       50.55     47.35 o 
   3  13  18      180.35      162.54     54.81 o 
   4  13  18       15.73        4.43     49.04 o 
   5  13  18      318.56      284.58     65.48 o 
   6  13  18        8.75       37.77     52.78 o 
   0  14  18      755.74      737.95    155.36 o 
   1  14  18       42.56      -22.87     60.62 o 
   2  14  18        1.23        7.95     62.27 o 
   3  14  18       48.79      -27.78     62.68 o 
   4  14  18       65.02      -25.23     66.18 o 
   5  14  18       38.13       39.20     71.18 o 
   1  15  18        0.45      -28.79     64.52 o 
   2  15  18       40.26       48.56     74.60 o 
   1   1  19     1277.04     1259.59     33.27 o 
   2   1  19     3338.53     3319.30     42.46 o 
   3   1  19      933.78      925.98     25.67 o 
   4   1  19      525.37      518.81     29.90 o 
   5   1  19     1561.25     1526.70     45.99 o 
   6   1  19     1011.94      953.48     48.11 o 
   7   1  19      826.43      825.07     49.93 o 
   8   1  19      617.36      534.91     59.62 o 
   9   1  19       67.47       61.47     40.20 o 
  10   1  19       15.23       28.91     40.39 o 
  11   1  19      107.91       86.79     50.00 o 
  12   1  19       13.44      -25.19     45.89 o 
   0   2  19       24.79       70.11     25.28 o 
   1   2  19     1360.16     1345.67     42.35 o 
   2   2  19      834.44      794.27     22.08 o 
   3   2  19      203.35      179.73     18.34 o 
   4   2  19     1293.03     1255.12     37.95 o 
   5   2  19       13.45       25.10     20.92 o 
   6   2  19     1501.27     1561.70     56.22 o 
   7   2  19      156.83       95.67     29.75 o 
   8   2  19       11.36       17.19     34.14 o 
   9   2  19        7.83       -5.56     37.43 o 
  10   2  19       38.28       53.39     43.48 o 
  11   2  19       57.94       50.82     46.65 o 
  12   2  19       69.30       76.72     53.43 o 
   1   3  19      309.17      289.84     27.94 o 
   2   3  19      213.26      147.10     23.12 o 
   3   3  19        3.14       -7.18     12.69 o 
   4   3  19     3149.01     3160.50     74.26 o 
   5   3  19       39.27       27.68     22.20 o 
   6   3  19     2693.01     2537.15     67.94 o 
   7   3  19        1.52        9.90     25.37 o 
   8   3  19       97.19       93.16     34.98 o 
   9   3  19      316.95      256.50     49.88 o 
  10   3  19       62.18       88.96     45.86 o 
  11   3  19       83.17       75.57     47.90 o 
  12   3  19       38.35       -3.45     48.73 o 
   0   4  19       78.38       96.28     31.88 o 
   1   4  19       14.43       25.41     19.91 o 
   2   4  19      950.68      947.88     42.42 o 
   3   4  19      429.24      509.76     30.83 o 
   4   4  19      821.45      901.04     49.62 o 
   5   4  19       61.69       63.72     30.26 o 
   6   4  19      158.69      141.11     29.60 o 
   7   4  19       38.45       20.87     27.18 o 
   8   4  19      152.15      158.07     38.43 o 
   9   4  19      484.62      585.34     67.23 o 
  10   4  19       76.75       44.53     42.69 o 
  11   4  19       11.92      -19.60     42.63 o 
   1   5  19     1107.92      991.33     44.29 o 
   2   5  19     1252.01     1213.86     47.75 o 
   3   5  19     2040.60     1995.42     63.99 o 
   4   5  19     2356.78     2282.02     77.03 o 
   5   5  19       99.91      105.45     32.67 o 
   6   5  19      577.56      611.00     56.59 o 
   7   5  19      198.90      224.70     42.58 o 
   8   5  19      164.18      198.23     49.58 o 
   9   5  19      167.22      123.25     39.92 o 
  10   5  19      178.72      127.74     48.93 o 
  11   5  19      189.98      193.60     57.22 o 
   0   6  19      764.08      614.75     56.79 o 
   1   6  19        0.09        0.77     20.93 o 
   2   6  19     1091.43     1054.80     33.26 o 
   3   6  19      143.24      154.97     31.05 o 
   4   6  19      813.87      775.41     55.21 o 
   5   6  19     2688.54     2489.78     85.07 o 
   6   6  19     1299.57     1188.62     67.50 o 
   7   6  19      723.38      633.17     61.26 o 
   8   6  19      194.92      180.00     48.37 o 
   9   6  19       30.20       56.04     44.77 o 
  10   6  19      579.24      665.55     82.42 o 
  11   6  19       24.99       -3.76     61.65 o 
   1   7  19     1007.73      884.61     45.10 o 
   2   7  19        0.82        7.10     24.90 o 
   3   7  19      109.26       83.34     29.21 o 
   4   7  19      135.62      155.76     36.87 o 
   5   7  19        0.05      -29.18     29.97 o 
   6   7  19        1.27       -8.96     31.13 o 
   7   7  19       26.32       37.90     35.37 o 
   8   7  19      118.97      148.91     42.93 o 
   9   7  19       18.45       -2.31     41.55 o 
  10   7  19      482.67      407.00     67.63 o 
  11   7  19        1.99       43.50     80.98 o 
   0   8  19      414.36      444.56     57.04 o 
   1   8  19     1519.58     1432.94     60.06 o 
   2   8  19     1242.17     1203.29     56.74 o 
   3   8  19       55.28       40.55     28.58 o 
   4   8  19       56.37       39.15     31.99 o 
   5   8  19      298.64      438.58     51.24 o 
   6   8  19       91.75      104.18     37.41 o 
   7   8  19       33.42       35.05     35.95 o 
   8   8  19      140.67       51.99     39.81 o 
   9   8  19       35.06       42.91     43.31 o 
  10   8  19      294.33      227.58     60.45 o 
   1   9  19       43.09       33.31     28.37 o 
   2   9  19      442.96      405.08     42.96 o 
   3   9  19       18.70       14.57     27.20 o 
   4   9  19      176.67      120.57     37.16 o 
   5   9  19      123.35      116.50     37.94 o 
   6   9  19       39.56       71.21     36.77 o 
   7   9  19        1.37       14.72     34.61 o 
   8   9  19       92.98       51.96     40.65 o 
   9   9  19      222.20      227.06     51.81 o 
   0  10  19     1399.11     1397.79    100.18 o 
   1  10  19       85.94       55.38     29.80 o 
   2  10  19       78.23      103.27     31.15 o 
   3  10  19       49.85       59.53     30.37 o 
   4  10  19      140.71      137.36     38.21 o 
   5  10  19       41.34       25.17     33.57 o 
   6  10  19      568.85      585.36     60.66 o 
   7  10  19       11.22       37.82     49.34 o 
   8  10  19       10.30       39.30     50.83 o 
   9  10  19       84.35       56.26     53.37 o 
   1  11  19       94.35       74.48     35.98 o 
   2  11  19       28.57      -30.07     32.27 o 
   3  11  19        8.21       11.71     44.03 o 
   4  11  19       20.01       28.75     44.68 o 
   5  11  19       92.30      117.15     50.32 o 
   6  11  19      326.34      291.45     63.24 o 
   7  11  19      395.28      402.32     70.43 o 
   8  11  19      288.29      315.18     69.13 o 
   0  12  19       58.67       73.66     61.75 o 
   1  12  19       40.78       39.79     36.16 o 
   2  12  19      151.95      106.81     40.80 o 
   3  12  19        0.70       -9.79     43.57 o 
   4  12  19       23.59       -1.72     45.41 o 
   5  12  19        1.93       33.68     47.74 o 
   6  12  19       17.06       47.89     49.82 o 
   7  12  19       51.34       21.95     53.26 o 
   1  13  19       21.44       29.32     45.53 o 
   2  13  19       76.43       47.32     48.74 o 
   3  13  19       98.84       81.96     49.33 o 
   4  13  19       36.24      -29.02     45.79 o 
   5  13  19      107.48      150.25     57.14 o 
   6  13  19      147.05       60.90     56.41 o 
   0  14  19      372.36      333.63    120.79 o 
   1  14  19        9.21       30.14     65.39 o 
   2  14  19       84.02       98.38     72.91 o 
   3  14  19        4.47       30.00     67.55 o 
   4  14  19       24.53      -31.11     67.23 o 
   1  15  19       39.43      -10.29     67.70 o 
   0   0  20      529.99      516.22     24.87 o 
   1   0  20      260.05      239.74     15.45 o 
   2   0  20      243.69      302.80     22.59 o 
   3   0  20        1.99       11.82     18.43 o 
   4   0  20      962.11      914.72     50.02 o 
   5   0  20     7315.90     6773.53    120.29 o 
   6   0  20     3916.05     3838.06    102.19 o 
   7   0  20      613.41      627.68     60.53 o 
   8   0  20      297.48      258.41     47.89 o 
   9   0  20      312.95      436.10     74.96 o 
  10   0  20        7.17       40.20     70.30 o 
  11   0  20       20.14       -4.08     74.57 o 
  12   0  20       16.72      -10.10     78.84 o 
   1   1  20       50.24       38.06     14.55 o 
   2   1  20      102.00      110.85     13.89 o 
   3   1  20      634.97      603.89     24.31 o 
   4   1  20     1027.83      968.01     35.11 o 
   5   1  20      202.04      175.24     23.97 o 
   6   1  20      733.13      732.50     40.93 o 
   7   1  20       78.93      108.96     29.07 o 
   8   1  20       28.04       36.18     28.87 o 
   9   1  20       43.83       56.78     40.25 o 
  10   1  20       52.14        5.89     40.88 o 
  11   1  20       44.67       28.26     45.06 o 
  12   1  20       16.88      -27.74     45.81 o 
   0   2  20      127.80      141.23     30.80 o 
   1   2  20      312.99      339.04     28.88 o 
   2   2  20       35.10       39.05     11.99 o 
   3   2  20     2525.24     2398.53     48.08 o 
   4   2  20      113.12      124.76     18.73 o 
   5   2  20       75.05       45.80     19.85 o 
   6   2  20        0.01       15.24     23.38 o 
   7   2  20     1722.33     1669.22     62.46 o 
   8   2  20       98.15       71.02     30.89 o 
   9   2  20      667.16      657.79     68.54 o 
  10   2  20      175.53      144.74     48.10 o 
  11   2  20      118.44      120.73     51.65 o 
  12   2  20       16.27       27.01     58.10 o 
   1   3  20     3620.21     3208.28     64.25 o 
   2   3  20     1072.53      969.97     42.21 o 
   3   3  20      467.35      514.27     24.26 o 
   4   3  20      607.21      570.49     35.47 o 
   5   3  20      548.53      598.26     39.46 o 
   6   3  20       30.60       41.57     24.62 o 
   7   3  20      406.76      363.33     40.51 o 
   8   3  20       19.15       13.04     28.47 o 
   9   3  20     1027.04     1032.62     68.02 o 
  10   3  20       28.44       11.59     41.89 o 
  11   3  20        4.92        4.98     48.50 o 
   0   4  20     3548.41     3611.46    100.27 o 
   1   4  20     2472.30     2428.95     60.09 o 
   2   4  20      961.93      969.78     44.22 o 
   3   4  20      463.14      448.74     29.71 o 
   4   4  20       70.06       72.94     26.37 o 
   5   4  20      183.67      171.74     36.29 o 
   6   4  20      449.76      467.20     50.87 o 
   7   4  20        0.17       16.01     26.39 o 
   8   4  20       21.43      -25.75     27.90 o 
   9   4  20      173.21      172.18     42.40 o 
  10   4  20      317.00      293.08     56.06 o 
  11   4  20      274.93      315.03     60.84 o 
   1   5  20     1709.55     1739.22     54.58 o 
   2   5  20      150.13      140.40     25.96 o 
   3   5  20      126.95      127.86     29.16 o 
   4   5  20      849.21      745.09     48.74 o 
   5   5  20     1792.07     1761.78     87.20 o 
   6   5  20       24.72        8.08     32.33 o 
   7   5  20       65.60       76.27     36.35 o 
   8   5  20        0.09      -10.04     33.42 o 
   9   5  20       51.06       84.90     46.32 o 
  10   5  20        6.02       -3.42     40.87 o 
  11   5  20       52.04       45.81     48.56 o 
   0   6  20       28.98       64.70     33.68 o 
   1   6  20        0.17       14.67     21.69 o 
   2   6  20        8.39        9.17     22.12 o 
   3   6  20        0.32      -11.92     24.14 o 
   4   6  20      186.73      246.77     40.72 o 
   5   6  20      127.40      122.02     35.75 o 
   6   6  20        0.07       16.67     32.28 o 
   7   6  20      103.25      117.55     39.29 o 
   8   6  20       59.61       78.45     39.19 o 
   9   6  20       64.36      105.42     47.87 o 
  10   6  20        0.05       33.20     47.80 o 
  11   6  20        0.02      -33.39     46.06 o 
   1   7  20      290.97      264.28     32.21 o 
   2   7  20     1247.82     1020.78     53.96 o 
   3   7  20      317.46      385.52     43.93 o 
   4   7  20       58.61       30.06     31.96 o 
   5   7  20       22.73       38.92     33.31 o 
   6   7  20      150.76      163.23     40.48 o 
   7   7  20        2.77       -9.35     33.59 o 
   8   7  20      101.57      111.72     41.62 o 
   9   7  20      111.22      106.75     42.91 o 
  10   7  20       67.11       71.62     51.23 o 
   0   8  20      273.94      241.94     45.61 o 
   1   8  20      152.63      182.85     33.32 o 
   2   8  20      127.11      115.88     31.92 o 
   3   8  20        1.88      -18.04     26.65 o 
   4   8  20       26.05       43.44     32.92 o 
   5   8  20      105.77       89.21     37.25 o 
   6   8  20        1.69      -20.72     33.08 o 
   7   8  20      144.20      155.32     43.22 o 
   8   8  20      228.70      208.83     47.59 o 
   9   8  20       40.81       -0.97     39.45 o 
  10   8  20        5.20      -39.99     39.99 o 
   1   9  20        4.54       -7.60     26.61 o 
   2   9  20      162.81      179.36     34.50 o 
   3   9  20      193.23      213.49     36.66 o 
   4   9  20      134.51      101.60     36.88 o 
   5   9  20     1053.71     1127.53     69.60 o 
   6   9  20       22.39       43.82     36.56 o 
   7   9  20       48.47       -3.23     35.81 o 
   8   9  20      173.10      164.37     45.75 o 
   9   9  20        0.79        5.56     40.00 o 
   0  10  20     1327.93     1310.28    103.01 o 
   1  10  20        3.95      -14.42     26.04 o 
   2  10  20      440.58      474.61     46.08 o 
   3  10  20      703.89      758.78     54.20 o 
   4  10  20       95.43       94.85     36.61 o 
   5  10  20      285.59      231.62     45.03 o 
   6  10  20       34.15       38.72     36.45 o 
   7  10  20       28.29       -3.22     47.70 o 
   8  10  20      231.16      222.88     67.66 o 
   1  11  20      215.40      218.60     43.83 o 
   2  11  20      267.36      206.34     45.26 o 
   3  11  20       27.04      -10.70     42.65 o 
   4  11  20      187.52      158.35     53.00 o 
   5  11  20       19.13       50.63     47.83 o 
   6  11  20       56.05      108.96     53.17 o 
   7  11  20        9.90      -47.50     54.08 o 
   8  11  20        0.05       16.84     63.29 o 
   0  12  20       62.55       35.98     54.28 o 
   1  12  20      171.90      109.40     41.71 o 
   2  12  20        6.89      -34.31     34.31 o 
   3  12  20        0.01        6.44     45.56 o 
   4  12  20        5.41      -22.47     42.51 o 
   5  12  20       47.12       58.82     51.51 o 
   6  12  20       29.53       37.78     50.75 o 
   7  12  20       19.42      -41.75     84.86 o 
   1  13  20        7.41       11.62     36.32 o 
   2  13  20      223.64      159.83     55.10 o 
   3  13  20       72.74       37.90     50.49 o 
   4  13  20        0.47       11.99     48.89 o 
   5  13  20        9.54       14.45     50.59 o 
   0  14  20      481.85      648.23    156.72 o 
   1  14  20      140.80      104.38     73.48 o 
   2  14  20      119.78       93.51     73.45 o 
   3  14  20       75.51       16.11     65.31 o 
   1   1  21      729.10      746.94     32.94 o 
   2   1  21     3407.07     3314.00     41.62 o 
   3   1  21     1415.42     1444.27     31.71 o 
   4   1  21      275.20      262.49     23.75 o 
   5   1  21      528.81      585.77     35.30 o 
   6   1  21       27.83       47.42     22.55 o 
   7   1  21        0.12       14.14     22.66 o 
   8   1  21      247.72      261.32     34.01 o 
   9   1  21        1.71      -10.14     29.28 o 
  10   1  21        8.86       49.13     42.54 o 
  11   1  21       56.17       53.13     47.16 o 
   0   2  21     7793.16     8045.49    131.55 o 
   1   2  21     1057.97     1055.84     41.16 o 
   2   2  21      249.92      216.96     25.88 o 
   3   2  21     4234.69     3939.07     59.46 o 
   4   2  21     1559.44     1425.70     36.97 o 
   5   2  21      762.47      823.91     37.17 o 
   6   2  21       10.10       24.27     21.38 o 
   7   2  21      704.74      714.95     48.85 o 
   8   2  21        2.79       11.12     27.76 o 
   9   2  21       48.02       57.40     32.44 o 
  10   2  21       33.35      -38.73     38.73 o 
  11   2  21      104.80      131.12     51.95 o 
   1   3  21       22.70       39.85     20.30 o 
   2   3  21     2015.24     1964.96     55.32 o 
   3   3  21      163.37      215.20     22.65 o 
   4   3  21      139.70      135.01     23.16 o 
   5   3  21       37.24       18.85     28.04 o 
   6   3  21      167.64      153.09     29.38 o 
   7   3  21     1081.21      988.18     53.54 o 
   8   3  21      140.96      108.36     33.09 o 
   9   3  21       87.61       99.21     33.98 o 
  10   3  21      398.24      460.55     58.19 o 
  11   3  21        5.04       18.46     46.36 o 
   0   4  21      816.26      866.00     58.61 o 
   1   4  21      356.65      372.96     34.73 o 
   2   4  21      415.80      411.97     34.80 o 
   3   4  21      105.30       98.66     18.27 o 
   4   4  21      405.98      378.92     39.86 o 
   5   4  21     1906.27     1725.74     73.19 o 
   6   4  21      230.34      263.34     42.85 o 
   7   4  21      618.53      548.00     46.47 o 
   8   4  21      151.01      178.10     36.35 o 
   9   4  21       47.44       44.42     33.52 o 
  10   4  21      191.82      156.55     43.59 o 
  11   4  21       59.88       78.34     43.12 o 
   1   5  21      146.74      154.29     27.26 o 
   2   5  21     1323.33     1273.21     51.37 o 
   3   5  21      263.27      275.93     24.35 o 
   4   5  21        5.11      -15.22     24.93 o 
   5   5  21        6.46       15.50     30.47 o 
   6   5  21        8.00       -5.91     30.95 o 
   7   5  21      218.43      152.53     41.46 o 
   8   5  21        8.92       10.47     35.29 o 
   9   5  21       34.36       23.60     38.33 o 
  10   5  21      136.49       92.98     49.47 o 
  11   5  21        5.48      -27.90     38.22 o 
   0   6  21     3441.77     3062.63    101.96 o 
   1   6  21      135.66       98.04     26.26 o 
   2   6  21      644.36      649.00     42.65 o 
   3   6  21       14.11       -4.22     23.71 o 
   4   6  21       26.32       27.27     30.90 o 
   5   6  21       82.06       64.72     34.53 o 
   6   6  21       27.20       31.03     32.77 o 
   7   6  21        9.29      -11.17     31.89 o 
   8   6  21        1.19      -14.76     34.20 o 
   9   6  21        2.98        7.88     38.33 o 
  10   6  21      359.46      335.10     56.43 o 
   1   7  21       84.63       35.47     25.00 o 
   2   7  21      362.97      295.25     37.64 o 
   3   7  21      634.24      668.92     50.42 o 
   4   7  21      226.11      256.84     41.26 o 
   5   7  21       10.78       -7.63     31.05 o 
   6   7  21       87.53       98.07     39.42 o 
   7   7  21       26.02       11.95     35.16 o 
   8   7  21       93.66      137.32     43.90 o 
   9   7  21        0.07       21.54     40.39 o 
  10   7  21        6.39       -8.87     41.94 o 
   0   8  21      225.64      218.08     45.16 o 
   1   8  21      398.41      453.44     40.35 o 
   2   8  21      265.84      254.03     37.93 o 
   3   8  21      184.59      234.59     37.06 o 
   4   8  21      103.03      110.12     36.66 o 
   5   8  21       56.81       42.03     34.03 o 
   6   8  21       77.68       73.74     36.98 o 
   7   8  21       85.39       87.05     40.71 o 
   8   8  21       68.10       90.10     42.18 o 
   9   8  21      213.26      224.61     49.80 o 
   1   9  21      109.02       82.86     31.27 o 
   2   9  21      487.68      558.84     50.31 o 
   3   9  21      353.39      345.39     42.58 o 
   4   9  21       86.65       91.13     36.31 o 
   5   9  21        3.97       -7.91     32.63 o 
   6   9  21       49.32       93.92     39.91 o 
   7   9  21       11.75        6.27     37.53 o 
   8   9  21        9.51       16.11     39.56 o 
   9   9  21       68.65       78.36     44.52 o 
   0  10  21      301.67      265.43     65.25 o 
   1  10  21        2.44        4.42     28.52 o 
   2  10  21        1.22       -5.00     28.27 o 
   3  10  21      117.34       69.39     31.44 o 
   4  10  21      255.57      216.20     43.53 o 
   5  10  21      224.38      258.66     47.16 o 
   6  10  21      611.22      689.43     82.99 o 
   7  10  21        0.49        8.15     49.03 o 
   8  10  21        5.65       19.81     52.10 o 
   1  11  21       25.92       54.61     38.85 o 
   2  11  21      373.28      373.56     53.50 o 
   3  11  21      131.19      166.04     53.82 o 
   4  11  21       74.00       49.34     48.13 o 
   5  11  21        5.28      -33.07     43.77 o 
   6  11  21        7.31      -21.26     47.31 o 
   7  11  21      135.49      153.43     59.14 o 
   0  12  21       24.54       21.56     52.30 o 
   1  12  21        5.64        5.56     35.78 o 
   2  12  21        6.81        9.71     37.64 o 
   3  12  21        5.79      -12.26     43.80 o 
   4  12  21       44.06       69.46     52.79 o 
   5  12  21       45.75       48.19     50.68 o 
   6  12  21       60.04       31.54     53.12 o 
   1  13  21       15.60       68.78     39.90 o 
   2  13  21       62.13       44.91     49.36 o 
   3  13  21       14.57      -14.25     47.47 o 
   4  13  21       16.30       27.41     51.46 o 
   0  14  21      613.79      585.31    144.87 o 
   1  14  21        5.29       -8.96     60.97 o 
   2  14  21       58.68      109.12     76.48 o 
   0   0  22     1436.10     1439.06     43.30 o 
   1   0  22     2716.97     2746.53     49.38 o 
   2   0  22     2250.05     2096.79     47.48 o 
   3   0  22     1029.97     1011.75     42.32 o 
   4   0  22     2423.05     2297.66     68.97 o 
   5   0  22     4806.66     4740.61    103.22 o 
   6   0  22      308.04      238.58     40.40 o 
   7   0  22      485.51      498.43     57.58 o 
   8   0  22      325.51      409.85     57.95 o 
   9   0  22      366.95      407.23     59.89 o 
  10   0  22     1176.13     1343.58     92.68 o 
  11   0  22      754.15      801.28    102.76 o 
   1   1  22     3202.30     3133.68     56.69 o 
   2   1  22     2441.88     2389.03     41.84 o 
   3   1  22     2771.02     2772.61     51.07 o 
   4   1  22      595.89      529.19     28.65 o 
   5   1  22      205.19      203.41     26.06 o 
   6   1  22       17.70       38.65     21.63 o 
   7   1  22      439.47      424.79     37.41 o 
   8   1  22      188.98      205.72     32.48 o 
   9   1  22       15.58      -12.61     26.98 o 
  10   1  22      341.47      343.64     42.76 o 
  11   1  22      234.31      269.26     58.71 o 
   0   2  22     1938.61     1941.40     71.22 o 
   1   2  22        7.95       -7.58     17.96 o 
   2   2  22      485.92      464.73     34.14 o 
   3   2  22      146.03      143.21     19.22 o 
   4   2  22        0.85        6.60     13.86 o 
   5   2  22     2229.24     2244.03     52.76 o 
   6   2  22      257.64      254.31     30.06 o 
   7   2  22      173.91      212.14     30.51 o 
   8   2  22       10.25       -0.05     28.46 o 
   9   2  22        2.71      -22.56     29.99 o 
  10   2  22      372.38      373.13     48.79 o 
  11   2  22      233.33      254.18     51.03 o 
   1   3  22      147.79      182.32     26.87 o 
   2   3  22       15.28       37.40     21.94 o 
   3   3  22      831.21      790.54     30.47 o 
   4   3  22      989.72      890.66     40.44 o 
   5   3  22      437.05      486.96     40.73 o 
   6   3  22        9.73      -22.36     22.36 o 
   7   3  22        0.04        4.16     25.64 o 
   8   3  22        0.38       -7.49     26.91 o 
   9   3  22      187.17      222.49     40.14 o 
  10   3  22      115.02       89.25     37.41 o 
  11   3  22        9.29      -37.01     37.01 o 
   0   4  22        1.03       -3.25     29.35 o 
   1   4  22     2755.95     2676.28     65.79 o 
   2   4  22      312.25      320.84     32.60 o 
   3   4  22        6.80        1.00     23.74 o 
   4   4  22     1409.65     1322.23     46.14 o 
   5   4  22      554.70      589.59     53.90 o 
   6   4  22       25.03        5.48     31.19 o 
   7   4  22      377.79      364.60     56.82 o 
   8   4  22     2016.72     1899.07     72.58 o 
   9   4  22       43.66      -13.64     30.21 o 
  10   4  22       57.66       40.85     35.01 o 
   1   5  22       11.57       -1.73     21.37 o 
   2   5  22       32.43       45.67     23.96 o 
   3   5  22     1093.67     1024.93     53.98 o 
   4   5  22     1609.70     1462.89     62.58 o 
   5   5  22      350.78      392.21     47.21 o 
   6   5  22     1153.40     1033.71     66.03 o 
   7   5  22        9.57       35.03     34.26 o 
   8   5  22       12.01      -14.00     35.45 o 
   9   5  22       81.39       47.58     41.45 o 
  10   5  22      108.83       99.87     46.26 o 
   0   6  22     1217.51     1276.82     75.52 o 
   1   6  22       26.29        8.34     23.77 o 
   2   6  22      219.30      200.48     31.61 o 
   3   6  22      233.83      246.93     36.42 o 
   4   6  22      966.56      877.99     55.06 o 
   5   6  22       39.58       58.59     34.38 o 
   6   6  22        4.40       12.38     33.33 o 
   7   6  22       14.34       -0.74     34.52 o 
   8   6  22        0.96      -10.36     36.64 o 
   9   6  22       21.35        5.15     39.96 o 
  10   6  22      102.15       96.96     47.89 o 
   1   7  22      202.83      201.04     31.90 o 
   2   7  22       34.53        3.13     27.34 o 
   3   7  22       40.14        6.14     28.29 o 
   4   7  22       31.22       69.34     33.50 o 
   5   7  22       20.74       12.60     31.77 o 
   6   7  22       38.65       23.84     34.22 o 
   7   7  22       55.66       51.21     38.35 o 
   8   7  22       38.11       30.91     38.35 o 
   9   7  22        5.70       16.12     40.94 o 
   0   8  22       72.73       41.87     38.05 o 
   1   8  22      164.72      174.15     31.14 o 
   2   8  22       58.02       63.38     30.73 o 
   3   8  22       15.21       -1.75     28.02 o 
   4   8  22      472.93      553.80     55.00 o 
   5   8  22       57.96       70.89     36.86 o 
   6   8  22       40.08       30.41     36.31 o 
   7   8  22      110.26      105.46     42.18 o 
   8   8  22       45.99       41.78     41.08 o 
   9   8  22       64.77       74.05     43.98 o 
   1   9  22       10.11        6.85     28.80 o 
   2   9  22      106.12      118.39     34.13 o 
   3   9  22      179.44      191.54     37.79 o 
   4   9  22      524.02      600.12     59.71 o 
   5   9  22      180.99      143.41     41.24 o 
   6   9  22        8.43       -0.40     33.65 o 
   7   9  22       48.32       71.50     41.35 o 
   8   9  22        1.00      -36.90     38.40 o 
   0  10  22      975.98     1192.30    105.15 o 
   1  10  22      192.50      188.41     38.07 o 
   2  10  22      192.41      222.61     39.30 o 
   3  10  22        3.75       -6.18     29.61 o 
   4  10  22      382.61      336.18     49.54 o 
   5  10  22       29.03      -11.99     35.19 o 
   6  10  22      308.49      328.19     65.10 o 
   7  10  22        6.85       22.59     50.39 o 
   1  11  22        7.60       -6.88     35.24 o 
   2  11  22      393.24      457.55     58.13 o 
   3  11  22        0.35       -7.05     42.97 o 
   4  11  22       61.71       36.27     47.29 o 
   5  11  22       23.64       29.95     48.79 o 
   6  11  22       75.54      119.01     55.47 o 
   7  11  22        5.54       17.28     84.67 o 
   0  12  22       22.42       37.52     56.26 o 
   1  12  22       20.45       14.86     39.01 o 
   2  12  22        6.58       27.79     38.63 o 
   3  12  22        0.07       -6.72     45.67 o 
   4  12  22        0.60      -34.02     46.84 o 
   5  12  22       72.93       74.62     52.32 o 
   1  13  22        1.44       29.25     40.63 o 
   2  13  22      125.44      111.75     54.28 o 
   3  13  22        0.65       34.83     50.91 o 
   4  13  22      178.51      280.23    114.38 o 
   1   1  23       13.79       51.22     17.54 o 
   2   1  23       76.83       99.26     14.70 o 
   3   1  23     3156.47     3115.87     53.90 o 
   4   1  23     1489.52     1512.57     38.71 o 
   5   1  23      959.84      996.43     40.10 o 
   6   1  23       17.37        9.58     20.72 o 
   7   1  23      349.17      392.70     37.26 o 
   8   1  23      320.35      343.85     37.37 o 
   9   1  23       87.31      103.95     32.03 o 
  10   1  23        2.80       29.40     30.50 o 
  11   1  23       18.67        3.74     32.23 o 
   0   2  23      447.44      406.59     45.00 o 
   1   2  23      235.63      263.12     28.76 o 
   2   2  23       98.11       90.61     23.63 o 
   3   2  23     2766.04     2525.37     47.87 o 
   4   2  23     3155.61     3194.87     63.32 o 
   5   2  23     1420.33     1388.09     43.14 o 
   6   2  23      221.25      271.36     30.90 o 
   7   2  23        6.34       29.65     24.52 o 
   8   2  23        0.54       11.14     25.92 o 
   9   2  23       35.54       24.71     28.41 o 
  10   2  23      109.49       81.54     36.40 o 
   1   3  23     2106.32     1968.62     56.57 o 
   2   3  23      808.22      794.26     42.50 o 
   3   3  23       21.58       51.65     24.12 o 
   4   3  23     1092.89     1087.01     42.33 o 
   5   3  23     2096.24     2050.81     62.55 o 
   6   3  23      810.74      860.16     42.11 o 
   7   3  23      287.70      246.91     36.66 o 
   8   3  23        6.32        8.49     27.81 o 
   9   3  23      123.41      137.87     37.57 o 
  10   3  23       90.43       72.70     37.07 o 
   0   4  23        5.12      -13.75     29.71 o 
   1   4  23      490.99      514.07     38.55 o 
   2   4  23       14.77       17.01     22.84 o 
   3   4  23       37.16       59.41     27.49 o 
   4   4  23      107.17       93.98     22.12 o 
   5   4  23        9.20       22.05     23.96 o 
   6   4  23        1.02        9.69     31.64 o 
   7   4  23      107.17      152.09     40.27 o 
   8   4  23       63.85       70.29     39.19 o 
   9   4  23      131.05      153.53     37.56 o 
  10   4  23       91.26       78.96     38.00 o 
   1   5  23      791.36      853.70     46.85 o 
   2   5  23       87.84       86.43     26.67 o 
   3   5  23     1068.87     1060.58     56.56 o 
   4   5  23      171.37      142.15     23.73 o 
   5   5  23      403.72      395.61     49.09 o 
   6   5  23      501.53      565.00     58.58 o 
   7   5  23     1477.14     1467.12     78.28 o 
   8   5  23       39.72       20.70     36.91 o 
   9   5  23       64.95      111.15     42.33 o 
  10   5  23       99.29      126.85     47.14 o 
   0   6  23       36.14       25.75     35.35 o 
   1   6  23        0.87      -10.23     23.88 o 
   2   6  23       87.97       63.68     27.23 o 
   3   6  23       41.48       35.78     28.93 o 
   4   6  23      144.37      160.03     35.17 o 
   5   6  23      237.30      245.21     43.29 o 
   6   6  23      383.56      407.35     51.24 o 
   7   6  23       52.67       50.09     38.31 o 
   8   6  23      263.11      250.71     50.46 o 
   9   6  23       22.44       -4.42     39.87 o 
   1   7  23      335.90      340.50     37.77 o 
   2   7  23       15.45       38.94     28.85 o 
   3   7  23        3.17      -13.09     28.00 o 
   4   7  23        3.27       24.92     33.29 o 
   5   7  23       73.34       97.05     38.12 o 
   6   7  23      894.00      824.38     67.24 o 
   7   7  23       33.47       27.80     37.65 o 
   8   7  23       39.47       39.31     39.32 o 
   9   7  23       45.36      100.73     44.01 o 
   0   8  23      101.88      109.32     41.28 o 
   1   8  23      133.23      137.43     31.40 o 
   2   8  23       38.28       27.59     29.73 o 
   3   8  23       14.24       -7.51     29.52 o 
   4   8  23        6.18      -11.96     31.78 o 
   5   8  23      665.15      752.57     65.00 o 
   6   8  23      209.81      203.76     46.21 o 
   7   8  23       13.59       36.76     38.14 o 
   8   8  23      210.39      180.30     48.80 o 
   1   9  23       99.35      118.66     34.66 o 
   2   9  23      221.65      234.68     39.70 o 
   3   9  23      246.94      263.18     40.73 o 
   4   9  23       56.98       32.28     36.16 o 
   5   9  23        4.60       -9.49     34.11 o 
   6   9  23       20.79       57.23     39.56 o 
   7   9  23      196.94      203.73     49.07 o 
   8   9  23      209.92      166.92     50.29 o 
   0  10  23       35.77       67.62     53.45 o 
   1  10  23        7.59        0.09     29.87 o 
   2  10  23       11.44       33.84     32.80 o 
   3  10  23      203.54      178.81     39.04 o 
   4  10  23      264.35      291.96     49.16 o 
   5  10  23       13.58       -8.84     37.06 o 
   6  10  23       60.48       94.50     52.28 o 
   7  10  23      147.19      198.63     61.42 o 
   1  11  23        4.87       24.63     37.71 o 
   2  11  23       57.18       28.07     39.44 o 
   3  11  23       19.12       13.47     46.43 o 
   4  11  23       42.27       45.22     50.89 o 
   5  11  23      191.47      223.15     60.10 o 
   6  11  23       88.05       53.71     53.83 o 
   0  12  23      437.63      462.04     82.60 o 
   1  12  23      124.75      199.95     48.14 o 
   2  12  23      234.62      238.92     51.02 o 
   3  12  23        0.80       -6.29     48.99 o 
   4  12  23        4.32       36.84     51.80 o 
   1  13  23        3.60       28.93     41.07 o 
   2  13  23       78.55      159.09     57.08 o 
   0   0  24      163.46      173.22     83.50 o 
   1   0  24     2387.15     2333.38     74.18 o 
   2   0  24     4502.54     4295.57    123.48 o 
   3   0  24        4.44        4.70     17.25 o 
   4   0  24       11.14       14.36     22.56 o 
   5   0  24     6799.98     6826.70    139.99 o 
   6   0  24       48.77       67.25     32.88 o 
   7   0  24        3.10       15.32     33.77 o 
   8   0  24     4934.75     5240.00    136.50 o 
   9   0  24      150.79      114.11     46.60 o 
  10   0  24        0.02      -18.93     42.06 o 
   1   1  24      428.77      450.63     29.50 o 
   2   1  24     1023.15     1012.60     39.81 o 
   3   1  24     1341.76     1393.04     38.90 o 
   4   1  24       11.85       30.59     15.55 o 
   5   1  24      146.64      162.31     23.19 o 
   6   1  24       54.27       64.83     23.30 o 
   7   1  24      186.55      182.99     29.69 o 
   8   1  24      306.66      360.66     39.29 o 
   9   1  24       99.28      105.73     32.18 o 
  10   1  24      242.30      205.52     38.73 o 
   0   2  24     3662.25     3355.18     92.73 o 
   1   2  24      311.12      328.52     31.42 o 
   2   2  24      503.40      482.88     35.14 o 
   3   2  24      205.00      165.45     19.89 o 
   4   2  24       88.79      110.10     22.70 o 
   5   2  24      417.14      423.28     30.04 o 
   6   2  24      496.10      449.65     35.14 o 
   7   2  24      587.43      612.50     42.76 o 
   8   2  24       23.89        7.14     25.65 o 
   9   2  24      380.39      381.85     41.67 o 
  10   2  24       39.75       27.97     31.17 o 
   1   3  24      878.17      800.01     42.05 o 
   2   3  24        0.70       14.14     21.36 o 
   3   3  24     1932.74     1958.05     59.92 o 
   4   3  24        4.88        0.00     18.17 o 
   5   3  24      984.58     1005.16     48.80 o 
   6   3  24     1329.57     1266.46     56.94 o 
   7   3  24       69.78       82.02     25.96 o 
   8   3  24       64.92       88.25     28.50 o 
   9   3  24      164.06      170.57     39.16 o 
  10   3  24       62.15       70.82     36.22 o 
   0   4  24        1.32        1.63     31.16 o 
   1   4  24      651.83      661.59     42.65 o 
   2   4  24       92.32       68.02     25.30 o 
   3   4  24       88.88       74.95     28.65 o 
   4   4  24      752.52      673.32     34.92 o 
   5   4  24      916.12      917.64     47.97 o 
   6   4  24       43.07       37.75     26.88 o 
   7   4  24      106.21       68.27     38.05 o 
   8   4  24      204.04      206.45     46.30 o 
   9   4  24       51.91       45.63     41.17 o 
  10   4  24      120.06       98.14     38.21 o 
   1   5  24      125.93       89.50     27.36 o 
   2   5  24     3007.86     2932.15     74.17 o 
   3   5  24     2643.89     2607.68     78.85 o 
   4   5  24       73.17      120.25     20.26 o 
   5   5  24        0.59        5.88     23.39 o 
   6   5  24      319.72      256.32     44.46 o 
   7   5  24      204.03      200.19     45.35 o 
   8   5  24       15.27        9.07     37.16 o 
   9   5  24        3.99      -36.35     39.21 o 
   0   6  24      874.21      981.11     72.70 o 
   1   6  24      649.03      613.34     45.73 o 
   2   6  24      314.40      285.79     35.74 o 
   3   6  24      106.73       73.98     31.31 o 
   4   6  24      196.30      145.73     35.18 o 
   5   6  24        4.47        0.18     32.60 o 
   6   6  24        0.08       15.28     34.26 o 
   7   6  24      505.94      491.01     59.55 o 
   8   6  24        3.31        1.23     37.36 o 
   9   6  24      689.43      722.42     73.36 o 
   1   7  24      228.15      173.92     32.75 o 
   2   7  24      748.00      750.26     54.98 o 
   3   7  24       56.43       28.68     30.38 o 
   4   7  24       38.34       61.22     34.34 o 
   5   7  24       84.68      140.03     40.30 o 
   6   7  24       74.33      119.09     40.91 o 
   7   7  24      313.87      319.77     52.55 o 
   8   7  24       41.01       43.19     42.37 o 
   0   8  24      393.22      496.64     65.09 o 
   1   8  24        4.87      -13.41     25.25 o 
   2   8  24      285.34      386.71     44.97 o 
   3   8  24       31.89       35.63     31.80 o 
   4   8  24      179.77      200.46     43.11 o 
   5   8  24       94.70      131.86     41.15 o 
   6   8  24        5.57        8.66     36.16 o 
   7   8  24       42.28        3.52     38.12 o 
   8   8  24      381.54      453.07     62.19 o 
   1   9  24        4.56       15.47     30.88 o 
   2   9  24        0.03       -3.69     30.61 o 
   3   9  24      127.04       95.22     35.23 o 
   4   9  24       38.30       45.79     38.42 o 
   5   9  24       22.81       36.46     37.82 o 
   6   9  24       52.60       40.55     39.64 o 
   7   9  24      692.74      608.07     69.20 o 
   0  10  24      887.02     1148.94    108.81 o 
   1  10  24       39.50       -1.44     30.43 o 
   2  10  24       31.52       40.62     33.21 o 
   3  10  24       60.44       24.39     32.70 o 
   4  10  24      231.80      253.67     49.14 o 
   5  10  24       20.89       68.43     50.07 o 
   6  10  24       60.39       41.90     50.32 o 
   1  11  24        1.22      -31.94     37.15 o 
   2  11  24       38.26       77.82     43.89 o 
   3  11  24      102.98      105.64     54.14 o 
   4  11  24       19.47       24.39     48.84 o 
   5  11  24        4.31        4.78     49.24 o 
   0  12  24        5.19      -27.32     53.74 o 
   1  12  24      212.52      306.00     54.52 o 
   2  12  24       52.29       80.81     45.00 o 
   3  12  24        0.01      -24.89     48.03 o 
   1   1  25      193.57      164.32     22.54 o 
   2   1  25     2351.32     2275.43     52.34 o 
   3   1  25        5.41       15.04     14.96 o 
   4   1  25      173.83      186.59     24.02 o 
   5   1  25      477.42      492.49     32.23 o 
   6   1  25        1.15       32.18     20.99 o 
   7   1  25      170.18      159.12     28.75 o 
   8   1  25        0.01       10.60     25.79 o 
   9   1  25      149.78      180.01     34.54 o 
  10   1  25       63.28       89.69     34.36 o 
   0   2  25      423.15      517.76     85.10 o 
   1   2  25      312.96      271.04     30.24 o 
   2   2  25     2224.01     2175.96     58.25 o 
   3   2  25       25.25       30.81     22.10 o 
   4   2  25      643.24      627.82     35.71 o 
   5   2  25       12.52        7.35     21.92 o 
   6   2  25     1368.90     1424.87     48.51 o 
   7   2  25        3.91       -3.77     23.22 o 
   8   2  25        0.19       11.17     26.43 o 
   9   2  25        5.02       -2.15     27.44 o 
  10   2  25       84.52       74.26     34.01 o 
   1   3  25        0.07       -0.05     20.96 o 
   2   3  25      716.52      703.37     42.20 o 
   3   3  25      302.82      279.63     33.74 o 
   4   3  25      122.29      107.10     20.88 o 
   5   3  25       81.81       72.68     25.28 o 
   6   3  25       18.60       33.03     26.00 o 
   7   3  25      625.43      616.96     51.17 o 
   8   3  25      103.83      131.44     30.89 o 
   9   3  25       36.55       41.63     29.00 o 
   0   4  25      873.55      879.26     66.63 o 
   1   4  25       54.36       50.39     24.96 o 
   2   4  25      995.37      920.98     48.16 o 
   3   4  25       17.15       12.51     27.13 o 
   4   4  25        0.13       19.23     27.86 o 
   5   4  25     1723.83     1735.74     57.79 o 
   6   4  25        2.16      -16.52     25.50 o 
   7   4  25        7.85      -26.33     26.33 o 
   8   4  25      895.07     1024.68     63.40 o 
   9   4  25       83.67       87.86     44.07 o 
   1   5  25       66.93       58.50     26.94 o 
   2   5  25      826.76      809.45     48.27 o 
   3   5  25      227.43      294.10     38.11 o 
   4   5  25       43.24       30.16     29.07 o 
   5   5  25        0.37      -12.80     21.79 o 
   6   5  25        9.28      -20.86     25.00 o 
   7   5  25      126.18      136.36     43.58 o 
   8   5  25      211.14      155.71     45.61 o 
   9   5  25       10.72       44.82     40.84 o 
   0   6  25       39.97       15.16     35.95 o 
   1   6  25       18.65       33.21     26.71 o 
   2   6  25      248.80      203.12     33.18 o 
   3   6  25       79.72      115.13     33.07 o 
   4   6  25       40.56       46.20     31.44 o 
   5   6  25       96.26      127.67     27.71 o 
   6   6  25      524.93      457.01     56.44 o 
   7   6  25        0.11      -14.48     34.99 o 
   8   6  25       38.28       21.67     41.23 o 
   1   7  25       10.72       47.74     28.44 o 
   2   7  25       10.28        1.78     29.47 o 
   3   7  25       28.95       19.04     30.53 o 
   4   7  25      177.42      169.91     41.88 o 
   5   7  25      692.71      689.55     64.36 o 
   6   7  25       48.83       33.56     38.11 o 
   7   7  25        0.00      -11.31     36.72 o 
   8   7  25      200.91      181.18     49.91 o 
   0   8  25        3.30       23.89     39.92 o 
   1   8  25      566.73      550.20     48.38 o 
   2   8  25       69.48       49.88     33.36 o 
   3   8  25       51.67       38.44     32.84 o 
   4   8  25        7.43      -22.20     33.36 o 
   5   8  25      344.19      329.71     51.60 o 
   6   8  25        1.53      -15.77     36.59 o 
   7   8  25       31.06       78.60     43.31 o 
   1   9  25        6.34        2.86     31.26 o 
   2   9  25        8.86       27.53     32.32 o 
   3   9  25      114.93      135.68     38.68 o 
   4   9  25       81.40       34.24     39.03 o 
   5   9  25      154.88      166.91     45.04 o 
   6   9  25       12.38       30.76     40.09 o 
   7   9  25      321.03      358.81     66.27 o 
   0  10  25        0.02      -19.13     54.02 o 
   1  10  25       35.95       43.21     34.63 o 
   2  10  25       13.15       14.49     32.73 o 
   3  10  25      175.00      208.32     40.83 o 
   4  10  25       77.06       41.03     41.30 o 
   5  10  25       17.48        6.41     60.70 o 
   6  10  25      562.85      695.74    108.00 o 
   1  11  25       90.27       55.07     41.40 o 
   2  11  25      228.54      279.61     54.41 o 
   3  11  25       65.35      106.48     54.66 o 
   4  11  25       73.22      140.92     56.96 o 
   0  12  25       15.86       22.76     59.52 o 
   1  12  25       23.43       63.88     43.81 o 
   2  12  25       43.88       66.82     45.69 o 
   0   0  26     1211.78     1144.40    138.07 o 
   1   0  26      722.59      642.84     82.04 o 
   2   0  26      897.36      858.90     60.41 o 
   3   0  26       62.27       49.79     27.14 o 
   4   0  26      564.71      584.83     66.30 o 
   5   0  26      966.73     1116.98     56.77 o 
   6   0  26      308.86      368.50     48.74 o 
   7   0  26      111.65      101.77     38.13 o 
   8   0  26        0.15       -1.21     35.53 o 
   9   0  26      517.68      549.21     70.18 o 
   1   1  26        9.40       10.83     15.57 o 
   2   1  26      284.04      322.39     29.43 o 
   3   1  26      259.25      254.89     22.34 o 
   4   1  26       59.72       41.87     18.93 o 
   5   1  26        1.07      -16.37     16.37 o 
   6   1  26       37.50       43.48     21.77 o 
   7   1  26      698.02      681.26     44.30 o 
   8   1  26      213.18      195.31     32.76 o 
   9   1  26      287.32      309.50     39.56 o 
   0   2  26      302.17      265.10     40.93 o 
   1   2  26       66.33       50.03     20.75 o 
   2   2  26      159.37      168.70     26.84 o 
   3   2  26      202.71      181.94     28.52 o 
   4   2  26      114.29      110.09     21.33 o 
   5   2  26      109.58      119.72     26.04 o 
   6   2  26      237.86      263.78     28.55 o 
   7   2  26     1150.14     1224.46     50.63 o 
   8   2  26       13.55       -4.49     25.59 o 
   9   2  26      571.97      622.14     49.45 o 
   1   3  26      236.23      184.17     29.15 o 
   2   3  26       51.35       69.65     25.71 o 
   3   3  26      433.47      410.09     38.93 o 
   4   3  26      179.00      171.93     32.57 o 
   5   3  26        0.22      -19.81     19.81 o 
   6   3  26        5.81       11.59     25.87 o 
   7   3  26        1.46       12.86     28.12 o 
   8   3  26        1.62       -7.68     30.63 o 
   9   3  26        0.00       15.53     28.18 o 
   0   4  26      323.16      314.93     50.92 o 
   1   4  26     1090.56     1002.53     49.78 o 
   2   4  26       26.64       21.08     24.97 o 
   3   4  26      166.29      128.11     33.21 o 
   4   4  26       98.80      109.67     32.49 o 
   5   4  26      354.41      417.57     36.88 o 
   6   4  26       36.16       38.18     26.35 o 
   7   4  26      141.27      191.09     36.17 o 
   8   4  26      262.21      284.28     42.73 o 
   9   4  26        1.09        7.16     33.11 o 
   1   5  26     1174.11     1181.65     54.37 o 
   2   5  26       97.39       98.12     29.78 o 
   3   5  26       14.05        8.72     27.64 o 
   4   5  26      150.61      137.32     33.86 o 
   5   5  26      269.04      273.44     45.10 o 
   6   5  26      176.91      156.52     32.02 o 
   7   5  26      171.06      180.72     35.47 o 
   8   5  26      151.81      167.80     38.28 o 
   0   6  26       72.80       82.78     41.10 o 
   1   6  26      160.85      168.61     32.53 o 
   2   6  26       25.20       40.13     27.84 o 
   3   6  26       23.35       40.85     31.53 o 
   4   6  26      550.44      551.45     52.88 o 
   5   6  26        3.89        4.98     32.43 o 
   6   6  26      307.05      271.52     39.27 o 
   7   6  26        2.75       25.96     39.40 o 
   8   6  26       33.67        3.42     40.05 o 
   1   7  26       86.33       80.39     30.36 o 
   2   7  26        3.44        3.71     29.44 o 
   3   7  26      515.50      501.62     51.57 o 
   4   7  26      173.53      181.54     43.30 o 
   5   7  26      179.74      112.21     41.48 o 
   6   7  26      344.76      344.61     53.30 o 
   7   7  26       68.94       64.99     41.28 o 
   0   8  26       16.10        5.45     39.32 o 
   1   8  26     1150.38     1252.92     61.48 o 
   2   8  26       27.79       55.22     33.49 o 
   3   8  26        0.15       -0.06     31.88 o 
   4   8  26        0.10      -18.42     35.68 o 
   5   8  26      187.53      169.88     46.25 o 
   6   8  26       18.69       45.64     39.61 o 
   7   8  26       89.04      136.98     47.06 o 
   1   9  26      842.75      938.96     63.56 o 
   2   9  26      808.21      833.39     62.93 o 
   3   9  26      149.61      170.80     41.93 o 
   4   9  26      107.27      104.93     43.41 o 
   5   9  26       15.00       30.17     39.70 o 
   6   9  26      254.88      308.10     54.68 o 
   0  10  26      310.38      372.12     80.50 o 
   1  10  26        3.83       11.34     33.62 o 
   2  10  26      116.58      141.79     40.34 o 
   3  10  26        0.00       24.51     35.35 o 
   4  10  26       85.58       75.27     42.87 o 
   5  10  26       73.27      102.45     54.71 o 
   1  11  26       26.49      -19.76     39.45 o 
   2  11  26       21.82       67.86     45.74 o 
   3  11  26       54.35       86.20     53.48 o 
   1   1  27      884.12      812.00     41.70 o 
   2   1  27      674.76      762.67     32.49 o 
   3   1  27        9.26        4.36     18.75 o 
   4   1  27      528.42      544.16     32.99 o 
   5   1  27        5.52        5.73     21.34 o 
   6   1  27        0.60        2.30     19.72 o 
   7   1  27       94.16       76.15     25.06 o 
   8   1  27      241.23      286.62     36.16 o 
   9   1  27       80.31       86.02     31.52 o 
   0   2  27     1173.06     1193.40     63.92 o 
   1   2  27      845.15      836.53     40.20 o 
   2   2  27      204.47      158.89     26.43 o 
   3   2  27      431.70      428.83     36.42 o 
   4   2  27       30.39       26.69     25.80 o 
   5   2  27        4.86       27.31     21.76 o 
   6   2  27       17.06       52.76     26.82 o 
   7   2  27      400.09      403.84     44.67 o 
   8   2  27      134.49      161.46     31.48 o 
   9   2  27      484.57      445.74     44.63 o 
   1   3  27       95.23       91.05     25.57 o 
   2   3  27      574.35      641.29     42.54 o 
   3   3  27      348.06      381.55     38.19 o 
   4   3  27       65.23      103.85     30.40 o 
   5   3  27        7.45       -1.54     20.52 o 
   6   3  27      204.74      189.29     32.41 o 
   7   3  27      117.90      146.43     34.11 o 
   8   3  27      244.51      270.29     41.90 o 
   0   4  27        7.72        8.91     34.05 o 
   1   4  27       59.75       34.87     24.99 o 
   2   4  27      212.42      227.22     33.17 o 
   3   4  27       36.08       32.15     28.38 o 
   4   4  27        3.54       -6.44     28.32 o 
   5   4  27      216.73      245.88     42.69 o 
   6   4  27      277.72      280.59     37.46 o 
   7   4  27        1.02        7.35     28.66 o 
   8   4  27      379.01      370.34     46.76 o 
   1   5  27       44.67       52.50     27.59 o 
   2   5  27        3.44        7.74     26.00 o 
   3   5  27      335.22      321.66     43.24 o 
   4   5  27       11.78       19.23     30.87 o 
   5   5  27      102.97      130.03     39.07 o 
   6   5  27      481.75      451.40     56.92 o 
   7   5  27       39.82       60.13     31.58 o 
   8   5  27       40.98       65.80     33.87 o 
   0   6  27      933.49     1142.06     80.88 o 
   1   6  27       97.33      103.89     30.82 o 
   2   6  27      423.23      437.88     43.73 o 
   3   6  27      298.03      318.42     43.56 o 
   4   6  27      151.16      115.22     38.87 o 
   5   6  27      141.61       98.33     38.94 o 
   6   6  27       84.13       73.30     39.54 o 
   7   6  27        0.00       -9.12     28.35 o 
   1   7  27      385.38      423.25     44.26 o 
   2   7  27      219.72      194.55     39.09 o 
   3   7  27      488.32      481.50     53.49 o 
   4   7  27       73.08       62.62     39.61 o 
   5   7  27       25.98       20.98     36.96 o 
   6   7  27       26.91      -24.42     37.02 o 
   7   7  27      123.02      111.48     43.59 o 
   0   8  27      863.89      938.10     82.03 o 
   1   8  27      668.53      670.76     52.72 o 
   2   8  27       65.64       64.70     35.22 o 
   3   8  27      152.84      136.64     39.34 o 
   4   8  27        3.87       -8.76     37.02 o 
   5   8  27      150.22      239.03     50.17 o 
   6   8  27       82.70      135.54     46.19 o 
   1   9  27       62.36       64.10     35.62 o 
   2   9  27      883.95      960.19     66.65 o 
   3   9  27        3.10      -22.39     33.15 o 
   4   9  27       45.84       43.36     40.80 o 
   5   9  27       18.97       38.76     41.09 o 
   0  10  27     1112.86     1034.96    113.83 o 
   1  10  27       18.65       37.32     36.46 o 
   2  10  27      294.32      401.46     52.09 o 
   3  10  27       51.16       90.60     39.61 o 
   4  10  27      433.14      595.68    102.51 o 
   1  11  27      126.82      199.60     50.73 o 
   0   0  28        4.36        6.80     74.38 o 
   1   0  28      801.56      836.74    100.89 o 
   2   0  28        2.72       20.22     56.02 o 
   3   0  28       34.05       45.32     24.13 o 
   4   0  28      101.00      121.93     37.45 o 
   5   0  28        7.77      -32.03     32.03 o 
   6   0  28        4.75       -7.09     27.19 o 
   7   0  28       71.94      128.10     38.05 o 
   8   0  28     1960.94     2031.54     92.82 o 
   1   1  28      149.96      179.31     45.69 o 
   2   1  28       33.97       45.88     23.23 o 
   3   1  28       17.97        7.51     24.89 o 
   4   1  28      196.93      249.61     26.90 o 
   5   1  28       49.55       36.14     21.72 o 
   6   1  28        2.08        0.13     23.39 o 
   7   1  28      274.30      266.35     37.68 o 
   8   1  28        2.86        2.47     25.76 o 
   0   2  28      140.80      201.05     39.76 o 
   1   2  28      170.92      165.84     26.59 o 
   2   2  28      188.78      200.50     27.41 o 
   3   2  28      173.42      196.04     28.60 o 
   4   2  28        1.33      -23.30     23.30 o 
   5   2  28       38.99       32.59     21.79 o 
   6   2  28      415.08      444.29     42.42 o 
   7   2  28      602.21      716.45     52.43 o 
   8   2  28       32.71        9.30     30.31 o 
   1   3  28      110.19      143.97     27.79 o 
   2   3  28        3.70       13.16     23.04 o 
   3   3  28       14.63        2.02     24.13 o 
   4   3  28       52.00       71.82     29.84 o 
   5   3  28       57.00       66.64     32.67 o 
   6   3  28       23.90       37.06     25.56 o 
   7   3  28      445.81      421.29     45.49 o 
   8   3  28      112.22      147.62     36.54 o 
   0   4  28      271.31      243.42     46.42 o 
   1   4  28      584.40      642.90     46.08 o 
   2   4  28        8.66       27.84     25.53 o 
   3   4  28      215.65      255.78     38.77 o 
   4   4  28        5.89       17.97     28.79 o 
   5   4  28      432.91      493.14     53.87 o 
   6   4  28       37.09       55.13     36.13 o 
   7   4  28        0.28      -10.50     27.51 o 
   1   5  28      538.18      551.38     46.20 o 
   2   5  28     1617.77     1508.00     62.34 o 
   3   5  28        4.73        8.29     29.46 o 
   4   5  28        3.44        8.12     30.86 o 
   5   5  28       16.59       24.58     34.24 o 
   6   5  28      184.23      170.88     43.06 o 
   7   5  28        4.27      -31.89     35.13 o 
   0   6  28      273.31      307.21     54.55 o 
   1   6  28      275.92      309.27     39.51 o 
   2   6  28      448.33      447.79     45.99 o 
   3   6  28       81.86       69.72     33.90 o 
   4   6  28      150.75      184.67     44.03 o 
   5   6  28       56.38       60.19     37.86 o 
   6   6  28       79.29       84.90     40.38 o 
   7   6  28      172.84      212.47     58.52 o 
   1   7  28      352.16      395.79     43.76 o 
   2   7  28      164.90      205.50     41.46 o 
   3   7  28      149.06      117.02     38.09 o 
   4   7  28      189.98      247.38     47.18 o 
   5   7  28       42.68       59.06     40.18 o 
   6   7  28       95.58       92.94     44.15 o 
   0   8  28       11.09      -25.66     41.36 o 
   1   8  28     2887.55     2903.52     94.54 o 
   2   8  28      226.49      264.03     44.65 o 
   3   8  28       38.32       30.94     35.80 o 
   4   8  28        1.90      -16.84     36.02 o 
   5   8  28      665.06      768.20     71.74 o 
   1   9  28       60.92       97.64     37.70 o 
   2   9  28      543.80      602.13     59.09 o 
   3   9  28      195.44      159.78     43.27 o 
   4   9  28       45.57       38.25     40.33 o 
   0  10  28      243.81      152.25     67.69 o 
   1  10  28      132.93      134.03     41.88 o 
   2  10  28        0.02        7.01     35.74 o 
   1   1  29       38.96       55.62     38.49 o 
   2   1  29      365.69      355.69     55.35 o 
   3   1  29       61.34       71.08     27.98 o 
   4   1  29      262.46      281.20     48.92 o 
   5   1  29       18.28       -6.57     24.69 o 
   6   1  29       15.82        2.99     23.02 o 
   7   1  29        6.52       -6.10     25.96 o 
   0   2  29      890.42      904.42     81.60 o 
   1   2  29      165.88      168.08     24.46 o 
   2   2  29        8.65       13.39     19.80 o 
   3   2  29       96.59      106.00     25.83 o 
   4   2  29        0.05       -8.64     23.93 o 
   5   2  29       28.40       27.82     28.97 o 
   6   2  29       14.72       25.98     24.12 o 
   7   2  29        0.68       11.03     27.00 o 
   1   3  29       35.19       21.42     22.87 o 
   2   3  29      398.69      446.35     39.26 o 
   3   3  29       33.23       20.56     23.95 o 
   4   3  29      614.06      650.79     51.51 o 
   5   3  29        0.23      -26.46     28.81 o 
   6   3  29      199.15      192.94     42.50 o 
   7   3  29       41.98       22.15     28.84 o 
   0   4  29        0.54       -3.23     34.53 o 
   1   4  29      609.19      670.86     46.26 o 
   2   4  29      151.46      165.68     31.98 o 
   3   4  29      154.20      141.08     34.24 o 
   4   4  29       58.65       57.35     31.95 o 
   5   4  29      256.49      284.74     46.32 o 
   6   4  29       27.19      -32.48     32.48 o 
   7   4  29        3.81       -9.18     35.66 o 
   1   5  29       82.86      111.16     31.11 o 
   2   5  29        4.52      -25.24     25.24 o 
   3   5  29      324.01      325.58     43.92 o 
   4   5  29        2.99      -21.81     32.86 o 
   5   5  29       12.79       31.79     35.48 o 
   6   5  29        0.77       48.19     37.14 o 
   0   6  29      684.38      725.25     72.08 o 
   1   6  29        1.95       37.32     28.48 o 
   2   6  29       29.94       32.87     29.71 o 
   3   6  29      103.16      108.58     36.79 o 
   4   6  29      117.60      163.75     43.13 o 
   5   6  29      263.71      237.96     48.39 o 
   6   6  29      154.80      194.01     46.05 o 
   1   7  29       44.73       33.99     31.55 o 
   2   7  29       27.90       25.02     34.32 o 
   3   7  29      120.71      186.72     41.00 o 
   4   7  29        4.81       23.74     38.01 o 
   5   7  29      255.89      271.46     51.31 o 
   0   8  29      120.67       67.40     48.46 o 
   1   8  29      180.86      237.74     43.60 o 
   2   8  29      135.85      137.78     40.58 o 
   3   8  29        3.00       -3.62     34.35 o 
   4   8  29        6.00      -13.94     38.01 o 
   1   9  29       13.90       11.46     36.05 o 
   2   9  29      230.99      252.40     47.26 o 
   0   0  30       11.51       29.52     80.98 o 
   1   0  30        2.60       31.73     59.07 o 
   2   0  30       23.53       45.90     75.83 o 
   3   0  30      238.55      178.65     74.43 o 
   4   0  30      557.42      475.39    132.25 o 
   5   0  30      322.22      332.46     56.49 o 
   6   0  30       14.51       37.15     41.15 o 
   7   0  30      460.24      387.22     75.24 o 
   1   1  30       55.26       58.47     39.46 o 
   2   1  30      209.92      245.59     51.44 o 
   3   1  30       32.48       14.18     41.01 o 
   4   1  30      156.89      220.04     45.09 o 
   5   1  30      113.07       99.38     39.65 o 
   6   1  30      267.88      266.77     39.25 o 
   7   1  30        6.73       27.71     32.52 o 
   0   2  30       62.18       49.38     60.15 o 
   1   2  30       98.36       59.43     43.43 o 
   2   2  30      103.18       85.91     29.77 o 
   3   2  30      117.66      113.12     33.57 o 
   4   2  30       84.42       97.15     40.89 o 
   5   2  30      165.79      200.12     36.22 o 
   6   2  30      150.08      195.02     39.92 o 
   7   2  30      207.00      203.16     52.87 o 
   1   3  30        1.11      -14.90     21.50 o 
   2   3  30       46.47       60.55     25.04 o 
   3   3  30     1037.70     1146.49     53.79 o 
   4   3  30      485.44      636.40     53.71 o 
   5   3  30      478.34      460.84     61.61 o 
   6   3  30       35.34       41.02     34.28 o 
   0   4  30        3.10       17.27     35.60 o 
   1   4  30       45.73       39.39     26.03 o 
   2   4  30       59.48       74.40     28.69 o 
   3   4  30      336.46      358.66     45.34 o 
   4   4  30      359.75      440.36     52.72 o 
   5   4  30       33.29       19.61     34.28 o 
   6   4  30       32.66       46.41     36.88 o 
   1   5  30      300.47      342.22     42.27 o 
   2   5  30       33.85       18.16     27.92 o 
   3   5  30      205.56      242.83     41.18 o 
   4   5  30      302.07      325.42     52.28 o 
   5   5  30        3.04       41.47     37.81 o 
   0   6  30      462.20      503.41     70.58 o 
   1   6  30       27.94       14.06     29.82 o 
   2   6  30        1.29      -15.38     30.62 o 
   3   6  30       37.70       47.22     34.43 o 
   4   6  30      528.82      647.56     64.23 o 
   5   6  30      110.59       95.13     43.22 o 
   1   7  30      511.51      594.79     53.66 o 
   2   7  30       39.36      -16.48     33.17 o 
   3   7  30        3.70      -19.08     33.80 o 
   4   7  30       89.58      123.98     44.42 o 
   0   8  30      141.84      190.93     55.49 o 
   1   8  30      214.50      346.87     49.93 o 
   2   8  30        3.38        4.18     34.97 o 
   3   8  30       29.70      -19.24     48.34 o 
   1   1  31      688.58      645.36     70.67 o 
   2   1  31       60.23       70.84     45.42 o 
   3   1  31      545.44      650.30     73.04 o 
   4   1  31       94.15       47.32     62.82 o 
   5   1  31      447.49      530.68     64.09 o 
   6   1  31        0.68      -31.04     35.21 o 
   0   2  31      922.29     1013.20    110.43 o 
   1   2  31       14.64       -0.98     39.13 o 
   2   2  31        0.67       -9.05     41.81 o 
   3   2  31     1449.22     1424.99     65.59 o 
   4   2  31        0.02       -5.09     34.45 o 
   5   2  31      405.84      461.19     62.90 o 
   6   2  31      352.78      331.09     81.43 o 
   1   3  31        1.55        1.41     27.09 o 
   2   3  31        1.08       19.06     30.87 o 
   3   3  31      172.28      182.66     41.68 o 
   4   3  31       53.16       80.92     31.44 o 
   5   3  31      811.27      905.96     62.88 o 
   0   4  31        0.50       -6.93     35.21 o 
   1   4  31       63.48       88.15     28.68 o 
   2   4  31      110.91      106.40     30.89 o 
   3   4  31       31.02       13.61     29.42 o 
   4   4  31       99.18       49.41     35.04 o 
   5   4  31     1281.85     1477.05     75.94 o 
   1   5  31       41.92       38.81     29.14 o 
   2   5  31       52.36       23.14     29.36 o 
   3   5  31      166.05      197.03     40.65 o 
   4   5  31        5.33      -25.37     33.34 o 
   0   6  31      249.92      321.13     58.29 o 
   1   6  31       20.29       34.84     30.49 o 
   2   6  31      358.07      349.20     47.13 o 
   3   6  31      226.76      245.70     43.85 o 
   4   6  31       40.09       59.55     39.42 o 
   1   7  31      173.56      166.84     38.32 o 
   2   7  31        4.10       25.07     35.16 o 
   0   0  32       34.45       -5.63     76.13 o 
   1   0  32      228.54      196.29     77.65 o 
   2   0  32      577.43      668.61    108.13 o 
   3   0  32        7.51       61.85     68.17 o 
   4   0  32      920.48     1151.01    179.63 o 
   5   0  32     2711.57     2888.88    250.90 o 
   1   1  32      415.16      455.56     64.91 o 
   2   1  32       33.63       15.12     43.42 o 
   3   1  32        0.96       -8.83     42.91 o 
   4   1  32      214.08      291.55     82.78 o 
   5   1  32        2.85       14.34     63.61 o 
   0   2  32     1385.78     1643.38    139.24 o 
   1   2  32        1.20      -40.97     40.97 o 
   2   2  32      190.82      218.44     54.49 o 
   3   2  32        2.57       17.75     45.21 o 
   4   2  32      581.28      558.32     98.29 o 
   5   2  32        8.86       69.18     40.18 o 
   1   3  32        9.27       20.45     40.34 o 
   2   3  32      369.42      452.92     66.96 o 
   3   3  32      197.60      221.14     43.84 o 
   4   3  32      146.87      171.69     47.78 o 
   0   4  32      108.35      124.99     42.79 o 
   1   4  32       97.70      112.35     29.66 o 
   2   4  32      359.84      360.56     40.75 o 
   3   4  32       17.79      -21.60     27.94 o 
   4   4  32      377.69      480.02     54.71 o 
   1   5  32      340.98      314.51     41.25 o 
   2   5  32       23.23       40.44     29.10 o 
   3   5  32      221.75      255.90     42.40 o 
   0   6  32      235.65      231.93     55.65 o 
   1   6  32       16.75       27.27     31.07 o 
   2   6  32        3.58      -19.03     31.31 o 
   1   1  33        0.25       81.11     47.32 o 
   2   1  33        1.66       16.23     41.88 o 
   3   1  33       94.45      131.44     52.11 o 
   4   1  33      256.50      294.01    126.42 o 
   0   2  33     1148.07     1367.06    187.89 o 
   1   2  33      423.32      417.61     66.38 o 
   2   2  33        4.64        7.84     41.68 o 
   3   2  33      270.93      272.05     59.16 o 
   1   3  33      317.45      372.48     62.74 o 
   2   3  33      211.39      248.48     58.97 o 
   3   3  33      179.92      157.26     63.48 o 
   0   4  33        5.34      -56.83     56.83 o 
   1   4  33      659.23      729.02     77.18 o 
   2   4  33        3.47       43.71     33.83 o 
   0   0  34      414.14      457.53    142.15 o 
   1   0  34        3.09      -31.36     55.96 o 
   2   0  34        2.13      -30.42     59.23 o 
   1   1  34      111.75      101.33     50.55 o 
   0   2  34     1445.22     1588.21    143.15 o 
   1   2  34       16.38       14.67     47.60 o 
                                                 
